# Supplementary material for: Preliminary transcriptomic analyses reveal in vitro and in planta overexpression of various bacteriocins in Xylella fastidiosa
Source: Front Microbiol. 2025 Feb 21;16:1501741. doi: 10.3389/fmicb.2025.1501741 (PMC11885251; doi:10.3389/fmicb.2025.1501741)
Supplement: Supplementary file 1 [file Data_Sheet_1.XLSX]

## Sheet: S1 Table
Supplementary Table 1. Dual RNAseq from plant S2 and bacterial RNAseq data from XFp DD, APL 64 and APL 69 genomes are reported. Columns indicate the chromosome coordinate of the identified genes, the beginning and the end nucleotide for each gene, and their protein ID description and locus tag. Raw and normalized mapped reads are indicated.
								Raw mapped reads					Normalized counts to 20,000 mapped reads
								DualRNA seq	BacterialRNAseq				DualRNA seq	BacterialRNAseq
								21411	31721799	28505044	33586808
Chromosome	Start	End	Probe Strand	locus tag	protein ID	description	tRNA/rRNA	S2	Xfp DD	APL-64	APL-69		S2	Xfp DD	APL-64	APL-69
NZ_CP020870.1	271839	272147	-	B9J09_RS01180 (cvaC-1)	WP_046417857.1	hypothetical protein /colicin V precursor		7248	65785	121036	101772		6770.35	41.4762	84.9225	60.6024
NZ_CP020870.1	1918731	1919080	-	B9J09_RS09380	rnpB	RNase_P_RNA		2248	7808601	9606664	10936087		2099.86	4923.18	6740.33	6512.13
NZ_CP020870.1	67965	70846	+	B9J09_RS00295	rna-B9J09_RS00295		23S ribosomal RNA	1021	14379	27606	287714		953.715	9.06569	19.3692	171.326
NZ_CP020870.1	172147	175028	+	B9J09_RS00740	rna-B9J09_RS00740		23S ribosomal RNA	1021	14460	27599	280385		953.715	9.11676	19.3643	166.961
NZ_CP020870.1	2436857	2437211	+	B9J09_RS11595	ssrA	transfer-messenger RNA		440	809103	811888	1053281		411.004	510.124	569.645	627.199
NZ_CP020870.1	65955	67499	+	B9J09_RS00280	rna-B9J09_RS00280		16S ribosomal RNA	378	5729	11099	135378		353.09	3.61203	7.78739	80.6138
NZ_CP020870.1	170137	171681	+	B9J09_RS00725	rna-B9J09_RS00725		tRNA-Arg	378	6743	11102	132678		353.09	4.25134	7.7895	79.006
NZ_CP020870.1	998907	999092	-	B9J09_RS04630	ssrS	6S RNA		133	119774	150919	151968		124.235	75.5153	105.889	90.4927
NZ_CP020870.1	70984	71097	+	B9J09_RS00300	rrf		5S ribosomal RNA	105	2742	2093	1898		98.0804	1.72878	1.46851	1.13021
NZ_CP020870.1	175166	175279	+	B9J09_RS00745	rrf		5S ribosomal RNA	105	2740	2104	1900		98.0804	1.72752	1.47623	1.1314
NZ_CP020870.1	2345416	2349639	-	B9J09_RS11230	WP_046420802.1	DNA-directed RNA polymerase subunit beta'		44	157120	123173	141769		41.1004	99.0612	86.4219	84.4195
NZ_CP020870.1	2334117	2334338	-	B9J09_RS11190	WP_004084681.1	cold-shock protein Csp2		43	656551	456608	493927		40.1663	413.943	320.37	294.12
NZ_CP020870.1	1716242	1716445	+	B9J09_RS08390	WP_229716580.1	hypothetical protein		39	29062	35884	29374		36.4299	18.323	25.1773	17.4914
NZ_CP020870.1	721771	721974	+	B9J09_RS03255	WP_010894798.1	temperature-independent cold-shock protein Csp1		35	18125	10987	15007		32.6935	11.4275	7.70881	8.93625
NZ_CP020870.1	1266879	1266971	+	B9J09_RS06145	rna-B9J09_RS06145		tRNA-Ser	35	20947	11099	15832		32.6935	13.2067	7.78739	9.42751
NZ_CP020870.1	362866	364134	+	B9J09_RS01580	WP_046417961.1	lipase family protein		30	16351	12212	14202		28.023	10.309	8.56831	8.45689
NZ_CP020870.1	1630323	1632179	-	B9J09_RS07995	WP_046419389.1	RNA polymerase sigma factor RpoD		30	137703	120466	147196		28.023	86.8192	84.5226	87.6511
NZ_CP020870.1	1768899	1770161	-	B9J09_RS08645	WP_010893724.1	HlyD family efflux transporter periplasmic adaptor subunit		29	104965	96289	118769		27.0889	66.1785	67.5593	70.7236
NZ_CP020870.1	1442102	1442662	-	B9J09_RS07195	WP_020852892.1	alkyl hydroperoxide reductase subunit C		28	79280	81425	95130		26.1548	49.9846	57.1302	56.6472
NZ_CP020870.1	2335859	2337931	+	B9J09_RS11195	WP_046418373.1	EAL domain-containing protein		28	4053	3034	3093		26.1548	2.55534	2.12875	1.84179
NZ_CP020870.1	67606	67681	+	B9J09_RS00285	rna-B9J09_RS00285		tRNA-Ala	27	22298	12373	19084		25.2207	14.0585	8.68127	11.364
NZ_CP020870.1	171788	171863	+	B9J09_RS00730	rna-B9J09_RS00730		tRNA-Ala	27	22214	12373	19163		25.2207	14.0055	8.68127	11.411
NZ_CP020870.1	349796	350923	-	B9J09_RS01545	WP_046417955.1	OmpA family protein		25	110493	87851	75136		23.3525	69.6638	61.6389	44.7414
NZ_CP020870.1	1437895	1438137	-	B9J09_RS07175	WP_004083672.1	type B 50S ribosomal protein L31		24	34523	26075	28093		22.4184	21.7661	18.295	16.7286
NZ_CP020870.1	1475441	1477423	-	B9J09_RS07335	WP_046419566.1	sulfate adenylyltransferase subunit CysN		24	106062	134734	144881		22.4184	66.8701	94.5334	86.2726
NZ_CP020870.1	2490726	2500920	-	null	frameshifted	hemagglutinin repeat-containing protein		24	13240	11615	14120		22.4184	8.34757	8.14943	8.40806
NZ_CP020870.1	1059564	1064741	+	B9J09_RS04910	WP_046420390.1	Hpt domain-containing protein		23	65131	41320	55301		21.4843	41.0639	28.9914	32.9302
NZ_CP020870.1	90515	92446	-	B9J09_RS00390	WP_031336140.1	ATP-dependent zinc metalloprotease FtsH		21	58985	39986	52152		19.6161	37.1889	28.0554	31.055
NZ_CP020870.1	585196	585435	+	B9J09_RS02625	WP_004083472.1	acyl carrier protein		21	106819	87972	114247		19.6161	67.3474	61.7238	68.0309
NZ_CP020870.1	791988	792815	-	B9J09_RS03625	WP_046420556.1	MIP/aquaporin family protein		21	12670	10274	10456		19.6161	7.9882	7.20855	6.22625
NZ_CP020870.1	1475035	1475334	+	B9J09_RS07330	WP_010894003.1	DNA-directed RNA polymerase subunit omega		20	19171	13067	18893		18.682	12.087	9.1682	11.2503
NZ_CP020870.1	1057414	1059456	+	B9J09_RS04905	WP_031336549.1	methyl-accepting chemotaxis protein		19	23936	13945	20459		17.7479	15.0912	9.78423	12.1828
NZ_CP020870.1	1300652	1300909	-	B9J09_RS06345	WP_046419904.1	Blp family class II bacteriocin		19	591156	522591	555567		17.7479	372.713	366.666	330.825
NZ_CP020870.1	1394304	1394561	-	B9J09_RS06930	WP_046419904.1	Blp family class II bacteriocin		19	800545	677787	763821		17.7479	504.729	475.556	454.834
NZ_CP020870.1	157467	158282	-	B9J09_RS00675	WP_010892701.1	peptidase		18	2903	2782	3590		16.8138	1.83029	1.95194	2.13774
NZ_CP020870.1	168307	169563	+	B9J09_RS00720	WP_046417758.1	tyrosine--tRNA ligase		18	49691	36235	39102		16.8138	31.3292	25.4236	23.2841
NZ_CP020870.1	1185218	1186168	-	B9J09_RS05710	WP_230949864.1	peptidase		18	4365	3459	5216		16.8138	2.75205	2.42694	3.10598
NZ_CP020870.1	1384935	1385951	+	B9J09_RS06855	WP_060870179.1	M4 family metallopeptidase		18	40843	38582	39759		16.8138	25.7507	27.0703	23.6754
NZ_CP020870.1	2172094	2172534	+	B9J09_RS10445	WP_031337082.1	DUF721 domain-containing protein		18	24975	22279	26263		16.8138	15.7463	15.6316	15.6389
NZ_CP020870.1	2246854	2247300	+	B9J09_RS10820	WP_010894960.1	pilin		18	1657	1476	1774		16.8138	1.04471	1.03561	1.05637
NZ_CP020870.1	241657	242256	+	B9J09_RS01040	WP_046417824.1	ribosome maturation factor RimP		17	33293	23060	30562		15.8797	20.9906	16.1796	18.1988
NZ_CP020870.1	396335	397018	+	B9J09_RS01695	WP_004083627.1	response regulator transcription factor		17	12370	11677	11176		15.8797	7.79905	8.19294	6.65499
NZ_CP020870.1	631295	632971	+	B9J09_RS02870	WP_004085975.1	30S ribosomal protein S1		17	70762	47962	64836		15.8797	44.6141	33.6516	38.608
NZ_CP020870.1	758086	758161	+	B9J09_RS03450	rna-B9J09_RS03450		tRNA-Gly	17	26461	18850	19216		15.8797	16.6832	13.2257	11.4426
NZ_CP020870.1	1764706	1766829	-	B9J09_RS08620	WP_046419094.1	peptidase domain-containing ABC transporter		17	55322	28763	43214		15.8797	34.8795	20.181	25.7327
NZ_CP020870.1	2384983	2387148	-	B9J09_RS11440	WP_046420838.1	multicopper oxidase family protein		17	2534	1743	2321		15.8797	1.59764	1.22294	1.38209
NZ_CP020870.1	321892	324126	+	B9J09_RS01410	WP_023907253.1	NADH-quinone oxidoreductase subunit NuoG		16	19676	13118	17653		14.9456	12.4053	9.20399	10.5119
NZ_CP020870.1	345166	347949	+	B9J09_RS01530	WP_046417953.1	TonB-dependent receptor		16	16754	13477	13727		14.9456	10.5631	9.45587	8.17404
NZ_CP020870.1	651055	651324	-	B9J09_RS02950	WP_046418312.1	30S ribosomal protein S20		16	33133	21540	27772		14.9456	20.8897	15.1131	16.5374
NZ_CP020870.1	1072150	1072587	+	B9J09_RS04945	WP_023906475.1	VirK family protein		16	1879	1249	1682		14.9456	1.18467	0.876336	1.00158
NZ_CP020870.1	1422176	1425079	+	B9J09_RS07110	WP_316244978.1	2-oxoglutarate dehydrogenase E1 component		16	25707	28485	20948		14.9456	16.2078	19.9859	12.4739
NZ_CP020870.1	1653457	1654644	-	B9J09_RS08110	WP_046419351.1	polyketide cyclase		16	33563	26931	34127		14.9456	21.1608	18.8956	20.3217
NZ_CP020870.1	1689513	1689812	-	B9J09_RS08290	WP_229716581.1	hypothetical protein		16	29560	20036	26591		14.9456	18.637	14.0579	15.8342
NZ_CP020870.1	2096888	2097544	-	B9J09_RS10155	WP_046418651.1	OmpW family outer membrane protein		16	89961	69260	71769		14.9456	56.7187	48.5949	42.7364
NZ_CP020870.1	2135211	2136605	-	B9J09_RS10305	WP_046418593.1	peptidylprolyl isomerase		16	65278	60800	86464		14.9456	41.1566	42.6591	51.4869
NZ_CP020870.1	649439	649696	+	B9J09_RS02940	WP_010894868.1	50S ribosomal protein L27		15	7482	5482	7610		14.0115	4.71726	3.84634	4.53154
NZ_CP020870.1	1169671	1170852	-	B9J09_RS05650	WP_046419234.1	replication initiation factor domain-containing protein		15	3069	1383	2059		14.0115	1.93495	0.970355	1.22608
NZ_CP020870.1	1920896	1922239	+	B9J09_RS09395	WP_046418943.1	outer membrane protein transport protein		15	10432	8408	9617		14.0115	6.57718	5.89931	5.72665
NZ_CP020870.1	2216121	2217740	-	B9J09_RS10675	WP_046418496.1	N-acetylmuramoyl-L-alanine amidase		15	10441	6238	8454		14.0115	6.58285	4.37677	5.03412
NZ_CP020870.1	2298160	2299518	+	B9J09_RS11040	WP_046418407.1	TolC family outer membrane protein		15	7345	5442	6508		14.0115	4.63088	3.81827	3.87533
NZ_CP020870.1	243860	246538	+	B9J09_RS01050	WP_010892776.1	translation initiation factor IF-2		14	53646	37933	48375		13.0774	33.8228	26.6149	28.806
NZ_CP020870.1	251412	252293	+	B9J09_RS01080	WP_046417830.1	SDR family oxidoreductase		14	13199	9484	10629		13.0774	8.32172	6.65426	6.32927
NZ_CP020870.1	338246	339286	+	B9J09_RS01475	WP_023907261.1	ABC transporter substrate-binding protein		14	8898	7690	7121		13.0774	5.61002	5.39554	4.24036
NZ_CP020870.1	377127	379019	+	B9J09_RS01635	WP_171817040.1	type IV pilus secretin PilQ		14	51155	26227	32093		13.0774	32.2523	18.4017	19.1105
NZ_CP020870.1	916364	918082	-	B9J09_RS04180	WP_010894589.1	YbaL family putative K(+) efflux transporter		14	13507	10607	11708		13.0774	8.51591	7.44219	6.97178
NZ_CP020870.1	947818	949707	-	B9J09_RS04365	WP_046420263.1	tRNA uridine-5-carboxymethylaminomethyl(34) synthesis enzyme MnmG		14	2435	2118	2346		13.0774	1.53522	1.48605	1.39698
NZ_CP020870.1	999882	1000439	+	B9J09_RS04645	WP_010894467.1	YecA family protein		14	27392	26357	25891		13.0774	17.2701	18.4929	15.4174
NZ_CP020870.1	1256177	1256371	-	B9J09_RS06090	WP_010894283.1	50S ribosomal protein L32		14	7921	6039	5813		13.0774	4.99404	4.23714	3.46148
NZ_CP020870.1	1429344	1429805	-	B9J09_RS07130	WP_046419616.1	glycine zipper 2TM domain-containing protein		14	18822	14856	18564		13.0774	11.8669	10.4234	11.0543
NZ_CP020870.1	1811954	1812952	-	B9J09_RS08840	WP_004090142.1	DNA-directed RNA polymerase subunit alpha		14	67576	26590	40826		13.0774	42.6054	18.6563	24.3107
NZ_CP020870.1	1864955	1866109	-	B9J09_RS09130	WP_104993193.1	two-component system response regulator		14	7982	7130	10202		13.0774	5.0325	5.00262	6.075
NZ_CP020870.1	2349738	2353892	-	B9J09_RS11235	WP_031337140.1	DNA-directed RNA polymerase subunit beta		14	108446	92381	105292		13.0774	68.3732	64.8173	62.6984
NZ_CP020870.1	272476	272784	+	B9J09_RS01185	WP_046417859.1	hypothetical protein /colicin V precursor		13	715901	459524	665353		12.1433	451.362	322.416	396.199
NZ_CP020870.1	275668	278686	+	null	frameshifted	S8 family serine peptidase		13	41160	33374	36586		12.1433	25.9506	23.4162	21.7859
NZ_CP020870.1	334789	335985	-	B9J09_RS01460	WP_080939551.1	OprO/OprP family phosphate-selective porin		13	13838	13889	11532		12.1433	8.7246	9.74494	6.86698
NZ_CP020870.1	355554	357725	+	B9J09_RS01560	WP_046417956.1	bifunctional (p)ppGpp synthetase/guanosine-3',5'-bis(diphosphate) 3'-pyrophosphohydrolase		13	12004	10739	11007		12.1433	7.5683	7.53481	6.55436
NZ_CP020870.1	395873	396244	+	B9J09_RS01690	WP_010892919.1	hypothetical protein		13	3586	3935	3131		12.1433	2.26091	2.76091	1.86442
NZ_CP020870.1	462385	463569	+	B9J09_RS02000	WP_162502034.1	23S rRNA (adenine(2503)-C(2))-methyltransferase RlmN		13	9200	7413	8370		12.1433	5.80043	5.20118	4.9841
NZ_CP020870.1	585593	586828	+	B9J09_RS02630	WP_010893197.1	beta-ketoacyl-ACP synthase II		13	36742	25532	30890		12.1433	23.1651	17.914	18.3941
NZ_CP020870.1	1000448	1001776	+	B9J09_RS04650	WP_046420215.1	aminopeptidase P N-terminal domain-containing protein		13	13382	11736	12615		12.1433	8.4371	8.23433	7.51188
NZ_CP020870.1	1112567	1113340	+	B9J09_RS05180	WP_010894366.1	protein TolQ		13	10777	7587	8744		12.1433	6.7947	5.32327	5.20681
NZ_CP020870.1	1245956	1248139	+	B9J09_RS06055	WP_046420029.1	carboxy terminal-processing peptidase		13	15998	14215	13313		12.1433	10.0864	9.97367	7.92752
NZ_CP020870.1	1585404	1587401	+	B9J09_RS07825	WP_046419440.1	cytochrome o ubiquinol oxidase subunit I		13	15857	16588	13682		12.1433	9.99754	11.6386	8.14725
NZ_CP020870.1	1771298	1773127	-	B9J09_RS08655	WP_046419091.1	translational GTPase TypA		13	13348	9065	9202		12.1433	8.41566	6.36028	5.47953
NZ_CP020870.1	1814542	1815915	-	B9J09_RS08860	WP_010893685.1	preprotein translocase subunit SecY		13	88554	60939	80067		12.1433	55.8316	42.7566	47.6776
NZ_CP020870.1	1817271	1817630	-	B9J09_RS08880	WP_004086538.1	50S ribosomal protein L18		13	6864	3845	4683		12.1433	4.32762	2.69777	2.78859
NZ_CP020870.1	1832055	1833455	+	B9J09_RS09005	WP_010893660.1	F0F1 ATP synthase subunit beta		13	25039	22628	23274		12.1433	15.7866	15.8765	13.859
NZ_CP020870.1	2071471	2079763	-	null	frameshifted%3B incomplete%3B partial in the middle of a contig%3B missing C-terminus	hemagglutinin repeat-containing protein		13	7632	7045	8099		12.1433	4.81183	4.94298	4.82273
NZ_CP020870.1	2363515	2364411	-	B9J09_RS11320	WP_010895059.1	4-(cytidine 5'-diphospho)-2-C-methyl-D-erythritol kinase		13	19412	10980	17860		12.1433	12.2389	7.7039	10.6351
NZ_CP020870.1	2411110	2412822	+	B9J09_RS11525	WP_306453019.1	transcription termination factor Rho		13	22481	18093	16732		12.1433	14.1738	12.6946	9.96344
NZ_CP020870.1	67695	67771	+	B9J09_RS00290	rna-B9J09_RS00290		tRNA-Ile	12	27297	14457	22846		11.2092	17.2102	10.1435	13.6042
NZ_CP020870.1	171877	171953	+	B9J09_RS00735	rna-B9J09_RS00735		tRNA-Ile	12	27282	14457	22480		11.2092	17.2008	10.1435	13.3862
NZ_CP020870.1	561339	562037	-	B9J09_RS02510	WP_023906217.1	FKBP-type peptidyl-prolyl cis-trans isomerase		12	15013	12241	13727		11.2092	9.46542	8.58866	8.17404
NZ_CP020870.1	737541	738446	+	B9J09_RS03340	WP_004091059.1	prolipoprotein diacylglyceryl transferase		12	5850	4706	5320		11.2092	3.68832	3.30187	3.16791
NZ_CP020870.1	974452	977514	+	B9J09_RS04475	WP_046420247.1	efflux RND transporter permease subunit		12	15708	11128	13560		11.2092	9.9036	7.80774	8.0746
NZ_CP020870.1	979643	980677	-	B9J09_RS04500	WP_023906427.1	trypsin-like peptidase domain-containing protein		12	4213	2892	3830		11.2092	2.65622	2.02911	2.28066
NZ_CP020870.1	1125742	1127817	+	B9J09_RS05245	WP_171817084.1	S46 family peptidase		12	16652	18322	15556		11.2092	10.4988	12.8553	9.26316
NZ_CP020870.1	1226035	1227489	-	B9J09_RS05965	WP_046420052.1	ammonium transporter		12	11197	9465	10080		11.2092	7.0595	6.64093	6.00236
NZ_CP020870.1	1270246	1270818	+	B9J09_RS06160	WP_010894272.1	Ax21 family protein		12	128008	88232	118209		11.2092	80.7066	61.9062	70.3901
NZ_CP020870.1	1270956	1271996	-	B9J09_RS06165	WP_046420003.1	NAD(P)H-dependent glycerol-3-phosphate dehydrogenase		12	11931	9580	10213		11.2092	7.52227	6.72162	6.08155
NZ_CP020870.1	1290681	1292672	-	B9J09_RS06280	WP_046419976.1	ATP-binding protein		12	22906	23071	20173		11.2092	14.4418	16.1873	12.0125
NZ_CP020870.1	1385938	1386312	+	B9J09_RS06860	WP_060870180.1	protealysin inhibitor emfourin		12	36375	32668	34669		11.2092	22.9338	22.9209	20.6444
NZ_CP020870.1	1435335	1435763	+	B9J09_RS07160	WP_010894037.1	50S ribosomal protein L13		12	51315	45296	40614		11.2092	32.3531	31.781	24.1845
NZ_CP020870.1	1767492	1767731	-	B9J09_RS08630	WP_075584663.1	hypothetical protein		12	99886	34684	55542		11.2092	62.9763	24.3353	33.0737
NZ_CP020870.1	1767966	1768256	-	B9J09_RS08635	WP_228762712.1	hypothetical protein		12	194106	91370	151368		11.2092	122.38	64.108	90.1354
NZ_CP020870.1	1797743	1799038	-	B9J09_RS08790	WP_046419063.1	trigger factor		12	35346	32860	34307		11.2092	22.285	23.0556	20.4289
NZ_CP020870.1	1927832	1930186	+	B9J09_RS09425	WP_046418935.1	outer membrane protein assembly factor BamA		12	12983	10759	10365		11.2092	8.18554	7.54884	6.17207
NZ_CP020870.1	2084228	2086606	+	B9J09_RS10095	WP_031337046.1	penicillin-binding protein 1B		12	5716	4732	4802		11.2092	3.60383	3.32011	2.85946
NZ_CP020870.1	2129392	2131764	+	B9J09_RS10290	WP_046418602.1	GH92 family glycosyl hydrolase		12	4236	2977	3451		11.2092	2.67072	2.08875	2.05497
NZ_CP020871.1	33412	33771	+	B9J09_RS12090	WP_004091494.1	single-stranded DNA-binding protein		12	16935	12463	13296		11.2092	10.6772	8.74442	7.91739
NZ_CP020870.1	2483001	2483132	+	B9J09_RS13385	WP_262363498.1	hypothetical protein		12	7051	3878	4625		11.2092	4.44552	2.72092	2.75406
NZ_CP020870.1	13	1332	+	B9J09_RS00005	WP_046418225.1	chromosomal replication initiator protein DnaA		11	36201	26924	28719		10.2751	22.8241	18.8907	17.1014
NZ_CP020870.1	645857	648754	-	B9J09_RS02930	WP_046418208.1	excinuclease ABC subunit UvrA		11	12153	11113	11208		10.2751	7.66224	7.79722	6.67405
NZ_CP020870.1	687623	688207	+	B9J09_RS03120	WP_046420697.1	hypothetical protein		11	8826	6245	7454		10.2751	5.56463	4.38168	4.43865
NZ_CP020870.1	864138	873147	+	null	frameshifted%3B internal stop	hemagglutinin repeat-containing protein		11	12769	10185	12759		10.2751	8.05062	7.1461	7.59763
NZ_CP020870.1	981726	982022	+	B9J09_RS04515	WP_010894527.1	type II toxin-antitoxin system RelE/ParE family toxin		11	3662	2361	2902		10.2751	2.30882	1.65655	1.72806
NZ_CP020870.1	1101719	1102333	-	B9J09_RS05120	WP_023906492.1	HNH endonuclease		11	11347	9231	9651		10.2751	7.15407	6.47675	5.7469
NZ_CP020870.1	1115100	1116419	+	B9J09_RS05195	WP_046420115.1	Tol-Pal system beta propeller repeat protein TolB		11	11891	10033	10008		10.2751	7.49705	7.03946	5.95948
NZ_CP020870.1	1203966	1206494	-	B9J09_RS05810	WP_046419194.1	phage/plasmid primase, P4 family		11	3267	2819	2848		10.2751	2.05978	1.9779	1.6959
NZ_CP020870.1	1418250	1419617	+	B9J09_RS07100	WP_046419626.1	adenylosuccinate lyase		11	8013	7546	6554		10.2751	5.05205	5.2945	3.90272
NZ_CP020870.1	1749771	1751528	-	B9J09_RS08575	WP_031336883.1	autotransporter assembly complex family protein		11	11289	10702	11214		10.2751	7.1175	7.50885	6.67762
NZ_CP020870.1	1989170	1990894	-	B9J09_RS09665	WP_228762719.1	GGDEF domain-containing protein		11	21765	19465	23853		10.2751	13.7224	13.6572	14.2038
NZ_CP020870.1	2208491	2209786	+	null	blh	bifunctional sulfur transferase/dioxygenase Blh		11	10657	18836	17258		10.2751	6.71904	13.2159	10.2767
NZ_CP020870.1	2407997	2408683	-	B9J09_RS11510	WP_010895109.1	cell division ATP-binding protein FtsE		11	17584	13613	14002		10.2751	11.0864	9.55129	8.3378
NZ_CP020870.1	2418321	2419631	-	B9J09_RS11545	WP_046420868.1	murein hydrolase activator EnvC		11	9422	7877	9876		10.2751	5.94039	5.52674	5.88088
NZ_CP020870.1	122212	122304	+	B9J09_RS00530	rna-B9J09_RS00530		tRNA-Ser	10	8856	7047	6685		9.34099	5.58354	4.94439	3.98073
NZ_CP020870.1	248617	250719	+	B9J09_RS01070	WP_031337508.1	polyribonucleotide nucleotidyltransferase		10	91804	77770	84294		9.34099	57.8807	54.5658	50.1947
NZ_CP020870.1	292811	293173	-	B9J09_RS01260	WP_031336211.1	hypothetical protein		10	10340	9807	10164		9.34099	6.51918	6.88089	6.05238
NZ_CP020870.1	339508	339717	+	null	incomplete%3B partial in the middle of a contig%3B missing N-terminus	IS607 family transposase		10	38957	35036	42990		9.34099	24.5617	24.5823	25.5993
NZ_CP020870.1	482660	482869	+	null	incomplete%3B partial in the middle of a contig%3B missing N-terminus	IS607 family transposase		10	37343	33344	41052		9.34099	23.5441	23.3952	24.4453
NZ_CP020870.1	683225	684151	+	B9J09_RS03090	WP_046420707.1	Grx4 family monothiol glutaredoxin		10	17612	14619	16845		9.34099	11.104	10.2571	10.0307
NZ_CP020870.1	815381	817189	-	B9J09_RS03715	WP_023906312.1	translation elongation factor 4		10	8710	6973	7337		9.34099	5.49149	4.89247	4.36898
NZ_CP020870.1	835310	836263	+	B9J09_RS03790	WP_031336446.1	aspartate carbamoyltransferase catalytic subunit		10	2658	1838	2237		9.34099	1.67582	1.2896	1.33207
NZ_CP020870.1	1112118	1112543	+	B9J09_RS05175	WP_031336563.1	tol-pal system-associated acyl-CoA thioesterase		10	16157	12307	14263		9.34099	10.1867	8.63496	8.49322
NZ_CP020870.1	1116485	1117021	+	B9J09_RS05200	WP_031336568.1	peptidoglycan-associated lipoprotein Pal		10	25846	24625	23541		9.34099	16.2954	17.2776	14.018
NZ_CP020870.1	1130312	1131487	+	B9J09_RS05285	WP_085808097.1	replication initiation factor domain-containing protein		10	1703	1324	1107		9.34099	1.07371	0.928958	0.659187
NZ_CP020870.1	1154492	1155667	+	B9J09_RS05515	WP_085808097.1	replication initiation factor domain-containing protein		10	1657	1314	1110		9.34099	1.04471	0.921942	0.660974
NZ_CP020870.1	1274493	1275473	+	B9J09_RS06190	WP_046419999.1	uroporphyrinogen-III C-methyltransferase		10	21888	16473	16483		9.34099	13.8	11.558	9.81516
NZ_CP020870.1	1279521	1279596	+	B9J09_RS06215	rna-B9J09_RS06215		tRNA-Thr	10	40362	34702	30846		9.34099	25.4475	24.348	18.3679
NZ_CP020870.1	1307689	1308672	-	B9J09_RS06395	WP_046419650.1	DUF2184 domain-containing protein		10	8648	8293	9536		9.34099	5.4524	5.81862	5.67842
NZ_CP020870.1	1401341	1402324	-	B9J09_RS06980	WP_046419650.1	DUF2184 domain-containing protein		10	7480	8293	9531		9.34099	4.716	5.81862	5.67544
NZ_CP020870.1	1438454	1439143	-	B9J09_RS07180	WP_046419608.1	tRNA (adenosine(37)-N6)-threonylcarbamoyltransferase complex dimerization subunit type 1 TsaB		10	10049	7394	8997		9.34099	6.33571	5.18785	5.35746
NZ_CP020870.1	1478533	1480371	+	B9J09_RS07345	WP_046419561.1	assimilatory sulfite reductase (NADPH) flavoprotein subunit		10	15736	20200	18121		9.34099	9.92125	14.1729	10.7905
NZ_CP020870.1	1495622	1496977	+	B9J09_RS07400	WP_031336760.1	DUF2252 domain-containing protein		10	8709	7378	6572		9.34099	5.49086	5.17663	3.91344
NZ_CP020870.1	1557368	1561336	+	B9J09_RS07685	WP_046419474.1	phosphoribosylformylglycinamidine synthase		10	5602	5030	5417		9.34099	3.53196	3.5292	3.22567
NZ_CP020870.1	1673511	1674773	-	B9J09_RS08215	WP_010893810.1	threonine/serine exporter family protein		10	7783	5612	6838		9.34099	4.90704	3.93755	4.07184
NZ_CP020870.1	1789908	1791875	-	B9J09_RS08755	WP_046419071.1	peptidylprolyl isomerase		10	41661	29025	34445		9.34099	26.2665	20.3648	20.511
NZ_CP020870.1	1795574	1796854	-	B9J09_RS08780	WP_010893699.1	ATP-dependent Clp protease ATP-binding subunit ClpX		10	158273	157482	182929		9.34099	99.7882	110.494	108.929
NZ_CP020870.1	1813007	1813633	-	B9J09_RS08845	WP_010893688.1	30S ribosomal protein S4		10	21579	10612	11423		9.34099	13.6052	7.4457	6.80208
NZ_CP020870.1	1950886	1953504	-	B9J09_RS09500	WP_232755950.1	S8 family serine peptidase		10	48019	41621	41692		9.34099	30.2751	29.2026	24.8264
NZ_CP020870.1	2100126	2101937	+	B9J09_RS10170	WP_046418646.1	dihydrolipoyl dehydrogenase		10	5168	4156	4512		9.34099	3.25833	2.91598	2.68677
NZ_CP020870.1	2168230	2170974	-	B9J09_RS10435	WP_046418554.1	preprotein translocase subunit SecA		10	23834	22043	23874		9.34099	15.0269	15.466	14.2163
NZ_CP020870.1	2301632	2303158	-	B9J09_RS11055	WP_023908123.1	exopolyphosphatase		10	8652	5159	7009		9.34099	5.45492	3.61971	4.17366
NZ_CP020870.1	2342052	2344169	-	B9J09_RS11215	WP_046420800.1	elongation factor G		10	62449	36100	48631		9.34099	39.3729	25.3289	28.9584
NZ_CP020870.1	2355592	2356290	-	B9J09_RS11250	WP_010895052.1	50S ribosomal protein L1		10	62972	44865	53548		9.34099	39.7027	31.4786	31.8863
NZ_CP020870.1	2359872	2360963	-	B9J09_RS11295	WP_046420808.1	redox-regulated ATPase YchF		10	8321	6579	6463		9.34099	5.24623	4.61603	3.84853
NZ_CP020870.1	2388379	2389737	-	B9J09_RS11445	WP_046420841.1	virulence factor family protein		10	9736	8062	10071		9.34099	6.13837	5.65654	5.997
NZ_CP020870.1	2395096	2396997	-	B9J09_RS11460	WP_046420847.1	signal peptide peptidase SppA		10	21489	16710	18702		9.34099	13.5484	11.7242	11.1365
NZ_CP020870.1	2397080	2398441	-	B9J09_RS11465	WP_046420849.1	MATE family efflux transporter		10	19414	14955	15364		9.34099	12.2402	10.4929	9.14883
NZ_CP020870.1	2404433	2405299	-	B9J09_RS11490	WP_031337152.1	RNA polymerase sigma factor RpoH		10	42331	36486	47635		9.34099	26.6889	25.5997	28.3653
NZ_CP020870.1	58927	59967	+	B9J09_RS00260	WP_046417623.1	patatin-like phospholipase family protein		9	19291	12594	14635		8.40689	12.1626	8.83633	8.71473
NZ_CP020870.1	242253	243764	+	B9J09_RS01045	WP_010892775.1	transcription termination factor NusA		9	19824	12967	18361		8.40689	12.4987	9.09804	10.9335
NZ_CP020870.1	292329	292805	-	B9J09_RS01255	WP_023906109.1	hypothetical protein		9	6756	5371	5750		8.40689	4.25953	3.76846	3.42396
NZ_CP020870.1	316368	316766	+	B9J09_RS01370	WP_046417914.1	preprotein translocase subunit SecG		9	11464	7113	8896		8.40689	7.22784	4.9907	5.29732
NZ_CP020870.1	440410	441456	+	B9J09_RS01900	WP_046418012.1	tRNA (adenosine(37)-N6)-threonylcarbamoyltransferase complex transferase subunit TsaD		9	10574	8820	9197		8.40689	6.66671	6.18838	5.47655
NZ_CP020870.1	456169	457032	+	B9J09_RS01975	WP_010892981.1	protease modulator HflC		9	7910	5832	7090		8.40689	4.98711	4.09191	4.2219
NZ_CP020870.1	627456	628343	-	B9J09_RS02845	WP_046418189.1	carbon-nitrogen hydrolase		9	2950	2398	1996		8.40689	1.85992	1.68251	1.18856
NZ_CP020870.1	691556	694771	-	B9J09_RS03130	WP_046420693.1	efflux RND transporter permease subunit		9	8786	7867	8361		8.40689	5.53941	5.51972	4.97874
NZ_CP020870.1	1103635	1104828	+	B9J09_RS05130	WP_046420124.1	signal recognition particle-docking protein FtsY		9	9433	8424	7894		8.40689	5.94733	5.91053	4.70066
NZ_CP020870.1	1109103	1111007	+	B9J09_RS05165	WP_010894369.1	potassium transporter Kup		9	26697	21480	22700		8.40689	16.832	15.071	13.5172
NZ_CP020870.1	1134148	1135482	+	B9J09_RS05315	WP_085808099.1	zonular occludens toxin domain-containing protein		9	10076	8780	12942		8.40689	6.35273	6.16031	7.7066
NZ_CP020870.1	1142312	1143646	+	B9J09_RS05395	WP_085808099.1	zonular occludens toxin domain-containing protein		9	9216	8624	11002		8.40689	5.81052	6.05086	6.55138
NZ_CP020870.1	1150309	1151643	+	B9J09_RS05470	WP_085808105.1	zonular occludens toxin domain-containing protein		9	8992	7982	9789		8.40689	5.66929	5.60041	5.82907
NZ_CP020870.1	1272017	1272535	-	B9J09_RS06170	WP_004084893.1	protein-export chaperone SecB		9	12059	10721	9418		8.40689	7.60297	7.52218	5.60815
NZ_CP020870.1	1283024	1285630	-	B9J09_RS06245	WP_080939600.1	DNA mismatch repair protein MutS		9	7880	6614	6933		8.40689	4.96819	4.64058	4.12841
NZ_CP020870.1	1386393	1386608	+	B9J09_RS06865	WP_230949859.1	helix-turn-helix domain-containing protein		9	7028	6167	5705		8.40689	4.43102	4.32695	3.39717
NZ_CP020870.1	1477423	1478337	-	B9J09_RS07340	WP_046419564.1	sulfate adenylyltransferase subunit CysD		9	48027	63305	69900		8.40689	30.2801	44.4167	41.6235
NZ_CP020870.1	1540349	1542625	-	B9J09_RS07605	WP_046419495.1	ATP-dependent Clp protease ATP-binding subunit ClpA		9	27748	28521	28842		8.40689	17.4946	20.0112	17.1746
NZ_CP020870.1	1542758	1543078	-	B9J09_RS07610	WP_010893943.1	ATP-dependent Clp protease adapter ClpS		9	13931	10535	11370		8.40689	8.78323	7.39167	6.77052
NZ_CP020870.1	1548644	1549579	+	B9J09_RS07645	WP_046419486.1	hypothetical protein		9	3089	2604	3419		8.40689	1.94756	1.82705	2.03592
NZ_CP020870.1	1711589	1713964	+	B9J09_RS08375	WP_046419306.1	phosphoenolpyruvate synthase		9	11934	11173	10506		8.40689	7.52416	7.83931	6.25603
NZ_CP020870.1	1718821	1723746	-	B9J09_RS08405	WP_046419296.1	alpha-2-macroglobulin		9	33308	22013	28700		8.40689	21.0001	15.445	17.09
NZ_CP020870.1	1745953	1749774	-	B9J09_RS08570	WP_046419112.1	translocation/assembly module TamB domain-containing protein		9	20630	17008	20484		8.40689	13.0068	11.9333	12.1976
NZ_CP020870.1	1823798	1824406	-	B9J09_RS08955	WP_046419052.1	50S ribosomal protein L4		9	33657	18578	26262		8.40689	21.2201	13.0349	15.6383
NZ_CP020870.1	1826729	1827100	+	B9J09_RS08970	WP_010893667.1	hypothetical protein		9	44037	35469	33783		8.40689	27.7645	24.8861	20.1168
NZ_CP020870.1	1916476	1916551	+	B9J09_RS09350	rna-B9J09_RS09350		tRNA-Ala	9	3862	1547	2733		8.40689	2.43492	1.08542	1.62742
NZ_CP020870.1	1944515	1947001	+	null	plsB	glycerol-3-phosphate 1-O-acyltransferase PlsB		9	8176	7106	6952		8.40689	5.15481	4.98578	4.13972
NZ_CP020870.1	1993966	1994460	-	B9J09_RS09685	WP_046418790.1	hypothetical protein		9	2846	2287	2971		8.40689	1.79435	1.60463	1.76915
NZ_CP020870.1	2089556	2090164	-	B9J09_RS10110	WP_053014119.1	D-alanyl-D-alanine carboxypeptidase family protein		9	4654	3613	3704		8.40689	2.93426	2.53499	2.20563
NZ_CP020870.1	2116092	2117399	-	B9J09_RS10250	WP_046418620.1	D-amino acid dehydrogenase		9	9812	7557	9278		8.40689	6.18628	5.30222	5.52479
NZ_CP020870.1	2165627	2167309	-	B9J09_RS10430	WP_230950312.1	expansin EXLX1 family cellulose-binding protein		9	4514	4856	4266		8.40689	2.84599	3.40712	2.54028
NZ_CP020870.1	2172694	2173608	-	B9J09_RS10450	WP_010893324.1	UDP-3-O-acyl-N-acetylglucosamine deacetylase		9	27566	27198	28452		8.40689	17.3798	19.0829	16.9424
NZ_CP020870.1	2207145	2208065	+	B9J09_RS10630	WP_230949969.1	pteridine-dependent deoxygenase		9	2814	2788	2896		8.40689	1.77417	1.95615	1.72449
NZ_CP020870.1	2234243	2234602	-	B9J09_RS10755	WP_010893263.1	50S ribosomal protein L20		9	25085	16313	19466		8.40689	15.8156	11.4457	11.5915
NZ_CP020870.1	2241435	2242112	+	B9J09_RS10795	WP_010894955.1	response regulator transcription factor		9	4585	4747	4245		8.40689	2.89076	3.33064	2.52778
NZ_CP020870.1	2263234	2265915	-	B9J09_RS10880	WP_010894973.1	DNA gyrase subunit A		9	9867	8539	8523		8.40689	6.22096	5.99122	5.07521
NZ_CP020870.1	2344306	2344773	-	B9J09_RS11220	WP_010895047.1	30S ribosomal protein S7		9	28785	18867	21051		8.40689	18.1484	13.2377	12.5353
NZ_CP020870.1	2359598	2359683	-	B9J09_RS11290	rna-B9J09_RS11290		tRNA-Tyr	9	8444	4851	6919		8.40689	5.32378	3.40361	4.12007
NZ_CP020870.1	2405433	2406194	-	B9J09_RS11495	WP_010895106.1	uracil-DNA glycosylase		9	9156	6297	7774		8.40689	5.77269	4.41817	4.6292
NZ_CP020870.1	1618	2718	+	B9J09_RS00010	WP_010892551.1	DNA polymerase III subunit beta		8	44439	24408	39049		7.47279	28.018	17.1254	23.2526
NZ_CP020870.1	113211	114239	-	B9J09_RS00500	WP_046417689.1	right-handed parallel beta-helix repeat-containing protein		8	3039	2572	2562		7.47279	1.91603	1.80459	1.5256
NZ_CP020870.1	181186	182790	+	B9J09_RS00770	WP_031336168.1	peptide chain release factor 3		8	23199	20285	17772		7.47279	14.6265	14.2326	10.5827
NZ_CP020870.1	293431	294876	-	B9J09_RS01265	WP_046417878.1	Do family serine endopeptidase		8	6007	5338	5197		7.47279	3.7873	3.7453	3.09467
NZ_CP020870.1	352837	354222	-	B9J09_RS01555	WP_010892880.1	FAD-linked oxidase C-terminal domain-containing protein		8	9776	8009	9075		7.47279	6.16358	5.61936	5.40391
NZ_CP020870.1	394634	395656	+	B9J09_RS01685	WP_046417975.1	tRNA dihydrouridine(20/20a) synthase DusA		8	8033	7019	5943		7.47279	5.06466	4.92474	3.53889
NZ_CP020870.1	534781	534999	+	B9J09_RS02380	WP_031336325.1	YdcH family protein		8	21453	17948	24245		7.47279	13.5257	12.5929	14.4372
NZ_CP020870.1	639934	641391	+	B9J09_RS02910	WP_046418200.1	IMP dehydrogenase		8	18017	17443	14431		7.47279	11.3594	12.2385	8.59325
NZ_CP020870.1	699665	701089	+	B9J09_RS03160	WP_046420686.1	3-isopropylmalate dehydratase large subunit		8	11278	10035	11795		7.47279	7.11057	7.04086	7.02359
NZ_CP020870.1	714036	715220	+	B9J09_RS03215	WP_023906270.1	glycosyltransferase		8	9883	4782	6648		7.47279	6.23105	3.3552	3.9587
NZ_CP020870.1	733293	734399	+	B9J09_RS03310	WP_046420640.1	molecular chaperone DnaJ		8	7116	5570	6790		7.47279	4.4865	3.90808	4.04325
NZ_CP020870.1	982274	982411	-	null	incomplete%3B partial in the middle of a contig%3B missing C-terminus	plasmid stabilization protein		8	13660	14628	13499		7.47279	8.61237	10.2634	8.03828
NZ_CP020870.1	1017862	1018899	+	B9J09_RS04745	WP_232755962.1	hypothetical protein		8	3224	3111	2257		7.47279	2.03267	2.18277	1.34398
NZ_CP020870.1	1026236	1029808	+	B9J09_RS04775	WP_046420188.1	YadA-like family protein		8	57654	57785	45753		7.47279	36.3498	40.5437	27.2446
NZ_CP020870.1	1031596	1033818	-	B9J09_RS04785	WP_010894436.1	YccS family putative transporter		8	21607	19669	18436		7.47279	13.6228	13.8004	10.9781
NZ_CP020870.1	1072670	1074838	-	B9J09_RS04950	WP_046420385.1	peptidyl-dipeptidase Dcp		8	17060	15253	15021		7.47279	10.756	10.702	8.94458
NZ_CP020870.1	1075497	1075889	-	B9J09_RS04955	WP_010894405.1	HU family DNA-binding protein		8	7677	6146	7568		7.47279	4.8402	4.31222	4.50653
NZ_CP020870.1	1131972	1132223	+	B9J09_RS05295	WP_046419274.1	hypothetical protein		8	4125	2112	3342		7.47279	2.60074	1.48184	1.99007
NZ_CP020870.1	1138488	1139663	+	B9J09_RS05365	WP_046419278.1	replication initiation factor domain-containing protein		8	1708	1301	1137		7.47279	1.07686	0.912821	0.677052
NZ_CP020870.1	1140148	1140399	+	B9J09_RS05375	WP_046419274.1	hypothetical protein		8	3293	2096	3381		7.47279	2.07617	1.47062	2.01329
NZ_CP020870.1	1146485	1147660	+	B9J09_RS05440	WP_046419278.1	replication initiation factor domain-containing protein		8	1684	1296	1134		7.47279	1.06173	0.909313	0.675265
NZ_CP020870.1	1148145	1148396	+	B9J09_RS05450	WP_046419274.1	hypothetical protein		8	3123	2091	2478		7.47279	1.96899	1.46711	1.47558
NZ_CP020870.1	1156152	1156403	+	B9J09_RS05525	WP_046419274.1	hypothetical protein		8	2703	2102	2408		7.47279	1.70419	1.47483	1.4339
NZ_CP020870.1	1234659	1235864	+	B9J09_RS06005	WP_046420083.1	enoyl-ACP reductase FabV		8	8997	6802	8216		7.47279	5.67244	4.77249	4.8924
NZ_CP020870.1	1242535	1243707	+	B9J09_RS06040	WP_046420078.1	cell division protein ZapE		8	6974	5531	5951		7.47279	4.39698	3.88072	3.54365
NZ_CP020870.1	1264909	1266735	-	B9J09_RS06140	WP_046420009.1	DNA polymerase III subunit gamma/tau		8	19774	15706	17896		7.47279	12.4671	11.0198	10.6566
NZ_CP020870.1	1303251	1303673	-	B9J09_RS06355	WP_046419661.1	phage tail assembly chaperone		8	7091	8524	8188		7.47279	4.47074	5.9807	4.87572
NZ_CP020870.1	1396903	1397325	-	B9J09_RS06940	WP_046419661.1	phage tail assembly chaperone		8	7091	8524	8124		7.47279	4.47074	5.9807	4.83761
NZ_CP020870.1	1426733	1428169	+	B9J09_RS07125	WP_031337879.1	dihydrolipoyl dehydrogenase		8	13487	8351	11737		7.47279	8.5033	5.85931	6.98905
NZ_CP020870.1	1452418	1453548	-	B9J09_RS07225	WP_046419596.1	PilN domain-containing protein		8	3324	2652	3211		7.47279	2.09572	1.86072	1.91206
NZ_CP020870.1	1608268	1610175	-	B9J09_RS07905	WP_171817066.1	FimV family protein		8	13702	9195	12826		7.47279	8.63885	6.45149	7.63752
NZ_CP020870.1	1655047	1655625	+	B9J09_RS08115	WP_010893828.1	GNAT family N-acetyltransferase		8	11452	9516	9008		7.47279	7.22027	6.67671	5.36401
NZ_CP020870.1	1674883	1676001	+	B9J09_RS08220	WP_046419338.1	ABC transporter permease		8	4380	2665	3835		7.47279	2.76151	1.86984	2.28363
NZ_CP020870.1	1736720	1737895	+	B9J09_RS08515	WP_046419278.1	replication initiation factor domain-containing protein		8	1466	1229	1120		7.47279	0.924286	0.862304	0.666929
NZ_CP020870.1	1738380	1738631	+	B9J09_RS08525	WP_046419274.1	hypothetical protein		8	2494	2084	2205		7.47279	1.57242	1.4622	1.31302
NZ_CP020870.1	1773367	1773861	+	B9J09_RS08660	WP_010893720.1	peptidylprolyl isomerase		8	6234	5417	4946		7.47279	3.93042	3.80073	2.9452
NZ_CP020870.1	1775154	1775771	-	B9J09_RS08670	WP_046419084.1	glutathione binding-like protein		8	89983	107363	75011		7.47279	56.7326	75.3291	44.6669
NZ_CP020870.1	1817718	1818245	-	B9J09_RS08885	WP_010893681.1	50S ribosomal protein L6		8	14061	7781	12292		7.47279	8.8652	5.45938	7.31954
NZ_CP020870.1	1904730	1906520	-	B9J09_RS09295	WP_046418967.1	succinate dehydrogenase flavoprotein subunit		8	33005	21362	28480		7.47279	20.809	14.9882	16.959
NZ_CP020870.1	1985540	1986484	-	B9J09_RS09645	WP_010893509.1	RNA polymerase-binding protein DksA		8	13497	11672	18737		7.47279	8.50961	8.18943	11.1574
NZ_CP020870.1	2044781	2045254	+	B9J09_RS09935	WP_046418722.1	DUF494 family protein		8	7542	6542	6194		7.47279	4.75509	4.59006	3.68835
NZ_CP020870.1	2108109	2108798	+	B9J09_RS12445	WP_155641425.1	hypothetical protein		8	3080	2115	2302		7.47279	1.94188	1.48395	1.37078
NZ_CP020870.1	2186347	2188188	-	B9J09_RS10510	WP_046418538.1	penicillin-binding protein 2		8	7193	4110	5825		7.47279	4.53505	2.8837	3.46862
NZ_CP020870.1	2195005	2196798	+	B9J09_RS10560	WP_046418526.1	autotransporter domain-containing esterase		8	3314	3207	2823		7.47279	2.08941	2.25013	1.68102
NZ_CP020870.1	2230507	2232885	-	B9J09_RS10745	WP_046418481.1	phenylalanine--tRNA ligase subunit beta		8	8030	6413	7303		7.47279	5.06276	4.49955	4.34873
NZ_CP020870.1	2258199	2259944	-	B9J09_RS10870	WP_031337108.1	ShlB/FhaC/HecB family hemolysin secretion/activation protein		8	17406	20396	17344		7.47279	10.9742	14.3104	10.3279
NZ_CP020870.1	2300147	2300899	-	B9J09_RS11045	WP_046418405.1	UDP-2,3-diacylglucosamine diphosphatase		8	20515	16524	15940		7.47279	12.9343	11.5937	9.49182
NZ_CP020870.1	2307570	2309198	-	B9J09_RS11075	WP_010895012.1	M48 family metalloprotease		8	17724	24686	21818		7.47279	11.1746	17.3204	12.992
NZ_CP020870.1	2507649	2508077	-	B9J09_RS11900	WP_010895195.1	ribonuclease P protein component		8	20194	11184	15477		7.47279	12.7319	7.84703	9.21612
NZ_CP020870.1	39810	43391	+	B9J09_RS00190	WP_046417613.1	transcription-repair coupling factor		7	23732	18940	20042		6.5387	14.9626	13.2889	11.9344
NZ_CP020870.1	121917	122132	+	B9J09_RS00525	WP_004085529.1	carbon storage regulator CsrA		7	21986	18814	19957		6.5387	13.8618	13.2005	11.8838
NZ_CP020870.1	208185	211766	-	B9J09_RS00895	WP_046417792.1	DNA polymerase III subunit alpha		7	5173	3711	4243		6.5387	3.26148	2.60375	2.52659
NZ_CP020870.1	330392	331849	+	B9J09_RS01445	WP_023907256.1	NADH-quinone oxidoreductase subunit NuoN		7	5922	3122	4737		6.5387	3.73371	2.19049	2.82075
NZ_CP020870.1	332526	333266	-	B9J09_RS01450	WP_004085289.1	acetoacetyl-CoA reductase		7	4851	3353	3519		6.5387	3.05846	2.35257	2.09547
NZ_CP020870.1	390884	392929	+	B9J09_RS01680	WP_010892915.1	TonB-dependent receptor		7	36341	29198	36182		6.5387	22.9123	20.4862	21.5454
NZ_CP020870.1	397040	398482	+	B9J09_RS01700	WP_171817042.1	ATP-binding protein		7	7581	5460	5789		6.5387	4.77968	3.8309	3.44719
NZ_CP020870.1	404105	404455	-	B9J09_RS01745	WP_230949939.1	hypothetical protein		7	5320	4555	4529		6.5387	3.35416	3.19593	2.69689
NZ_CP020870.1	410934	412103	+	B9J09_RS01790	WP_046417991.1	class I SAM-dependent rRNA methyltransferase		7	3256	2896	3215		6.5387	2.05285	2.03192	1.91444
NZ_CP020870.1	421500	422156	-	B9J09_RS01830	WP_010892948.1	phospholipid-binding protein MlaC		7	7993	6044	5828		6.5387	5.03944	4.24065	3.47041
NZ_CP020870.1	504497	505402	-	B9J09_RS02225	WP_046418069.1	YSC84-related protein		7	11932	12778	11476		6.5387	7.5229	8.96543	6.83364
NZ_CP020870.1	510601	511119	-	B9J09_RS02255	WP_042462808.1	3-hydroxyacyl-[acyl-carrier-protein] dehydratase FabA		7	3427	1518	2730		6.5387	2.16066	1.06507	1.62564
NZ_CP020870.1	537190	538560	+	B9J09_RS02390	WP_046418109.1	FkbM family methyltransferase		7	37379	27336	32689		6.5387	23.5668	19.1798	19.4654
NZ_CP020870.1	548475	550118	-	B9J09_RS02435	WP_010893140.1	chaperonin GroEL		7	13086	13449	12159		6.5387	8.25048	9.43622	7.24034
NZ_CP020870.1	551467	553743	+	B9J09_RS02450	WP_046418116.1	protein-disulfide reductase DsbD		7	9622	6938	8305		6.5387	6.06649	4.86791	4.94539
NZ_CP020870.1	567652	568482	+	B9J09_RS02550	WP_046418125.1	C40 family peptidase		7	3197	2853	2934		6.5387	2.01565	2.00175	1.74711
NZ_CP020870.1	615731	616639	-	B9J09_RS02800	WP_046418182.1	ScpA family protein		7	3590	3198	2903		6.5387	2.26343	2.24381	1.72865
NZ_CP020870.1	622803	625964	+	B9J09_RS02835	WP_046418305.1	discoidin domain-containing protein		7	9600	6631	8731		6.5387	6.05262	4.65251	5.19907
NZ_CP020870.1	644798	645733	+	B9J09_RS02925	WP_046418207.1	hypothetical protein		7	14538	14785	12924		6.5387	9.16594	10.3736	7.69588
NZ_CP020870.1	651424	653034	+	B9J09_RS02955	WP_023907436.1	murein biosynthesis integral membrane protein MurJ		7	2143	2007	2287		6.5387	1.35112	1.40817	1.36184
NZ_CP020870.1	745373	746461	+	B9J09_RS03375	WP_046420623.1	phosphoserine transaminase		7	10431	8900	8975		6.5387	6.57655	6.24451	5.34436
NZ_CP020870.1	797620	799686	+	B9J09_RS03650	WP_046420747.1	S9 family peptidase		7	11529	7640	9770		6.5387	7.26882	5.36045	5.81776
NZ_CP020870.1	814480	815274	-	B9J09_RS03710	WP_004083429.1	signal peptidase I		7	8234	5565	6359		6.5387	5.19138	3.90457	3.78661
NZ_CP020870.1	819015	819740	-	B9J09_RS03725	WP_046420533.1	sigma-E factor negative regulatory protein		7	2661	2665	2337		6.5387	1.67771	1.86984	1.39162
NZ_CP020870.1	897597	897824	-	B9J09_RS04070	WP_010894613.1	hypothetical protein		7	2023	2441	3282		6.5387	1.27546	1.71268	1.95434
NZ_CP020870.1	899993	900643	+	B9J09_RS04085	WP_010894608.1	hypothetical protein		7	2863	2924	2835		6.5387	1.80507	2.05157	1.68816
NZ_CP020870.1	984572	985018	+	B9J09_RS04545	WP_196484560.1	hypothetical protein		7	7762	6332	7276		6.5387	4.8938	4.44272	4.33265
NZ_CP020870.1	1055211	1056155	-	B9J09_RS04890	WP_046420161.1	glutathione synthase		7	4004	3234	4304		6.5387	2.52445	2.26907	2.56291
NZ_CP020870.1	1056411	1056827	+	B9J09_RS04895	WP_004085459.1	response regulator		7	20296	13306	16939		6.5387	12.7962	9.33589	10.0867
NZ_CP020870.1	1066810	1068267	-	B9J09_RS04925	WP_046420157.1	amidophosphoribosyltransferase		7	25421	17727	19550		6.5387	16.0275	12.4378	11.6415
NZ_CP020870.1	1117888	1118541	+	B9J09_RS05210	WP_031336572.1	7-carboxy-7-deazaguanine synthase QueE		7	12639	11378	10289		6.5387	7.96865	7.98315	6.12681
NZ_CP020870.1	1118640	1119389	-	B9J09_RS05215	WP_010894359.1	2,3-diphosphoglycerate-dependent phosphoglycerate mutase		7	8103	7955	7063		6.5387	5.10879	5.58147	4.20582
NZ_CP020870.1	1132243	1132371	+	B9J09_RS05300	WP_011097859.1	hypothetical protein		7	1367	1138	1260		6.5387	0.861868	0.798455	0.750295
NZ_CP020870.1	1140419	1140547	+	B9J09_RS05380	WP_011097859.1	hypothetical protein		7	1434	1133	1869		6.5387	0.90411	0.794947	1.11294
NZ_CP020870.1	1148416	1148544	+	B9J09_RS05455	WP_011097859.1	hypothetical protein		7	1286	1117	1552		6.5387	0.810799	0.783721	0.924172
NZ_CP020870.1	1151784	1152107	-	B9J09_RS05475	WP_046420095.1	hypothetical protein		7	34992	25671	27861		6.5387	22.0618	18.0115	16.5904
NZ_CP020870.1	1156423	1156551	+	B9J09_RS05530	WP_011097859.1	hypothetical protein		7	1243	1131	916		6.5387	0.783688	0.793544	0.545452
NZ_CP020870.1	1169352	1169684	-	B9J09_RS05645	WP_046419237.1	hypothetical protein		7	1625	814	1182		6.5387	1.02453	0.571127	0.703848
NZ_CP020870.1	1171461	1172153	-	B9J09_RS05665	WP_023906504.1	7-cyano-7-deazaguanine synthase QueC		7	6646	5960	5467		6.5387	4.19018	4.18172	3.25544
NZ_CP020870.1	1189134	1190864	-	B9J09_RS05730	WP_230949866.1	hypothetical protein		7	5186	4912	6634		6.5387	3.26968	3.44641	3.95036
NZ_CP020870.1	1281840	1281915	-	B9J09_RS06235	rna-B9J09_RS06235		tRNA-Gly	7	763	882	741		6.5387	0.481057	0.618838	0.441245
NZ_CP020870.1	1287903	1288772	+	B9J09_RS06260	WP_031336654.1	hypothetical protein		7	8349	11813	10253		6.5387	5.26389	8.28836	6.10537
NZ_CP020870.1	1439269	1440204	-	B9J09_RS07185	WP_031336710.1	LysR substrate-binding domain-containing protein		7	8626	5982	7665		6.5387	5.43853	4.19715	4.56429
NZ_CP020870.1	1451805	1452437	-	B9J09_RS07220	WP_046419599.1	type II secretion system protein GspM		7	2570	2091	2273		6.5387	1.62034	1.46711	1.35351
NZ_CP020870.1	1459816	1462809	-	B9J09_RS07265	WP_046419589.1	YadA-like family protein		7	4428	3883	3955		6.5387	2.79177	2.72443	2.35509
NZ_CP020870.1	1539798	1540016	+	B9J09_RS07595	WP_010893946.1	translation initiation factor IF-1		7	6651	3685	4229		6.5387	4.19333	2.58551	2.51825
NZ_CP020870.1	1614421	1615302	+	B9J09_RS07935	WP_046419403.1	archaetidylserine decarboxylase		7	5675	5182	4349		6.5387	3.57798	3.63585	2.58971
NZ_CP020870.1	1672610	1672792	-	B9J09_RS08200	WP_080939580.1	hypothetical protein		7	306507	164383	230783		6.5387	193.247	115.336	137.425
NZ_CP020870.1	1738651	1738779	+	B9J09_RS08530	WP_011097859.1	hypothetical protein		7	1211	1126	903		6.5387	0.763513	0.790036	0.537711
NZ_CP020870.1	1740604	1741932	+	B9J09_RS08545	WP_085808112.1	zonular occludens toxin domain-containing protein		7	4198	3917	1724		6.5387	2.64676	2.74829	1.02659
NZ_CP020870.1	1792950	1795421	-	B9J09_RS08775	WP_046419066.1	endopeptidase La		7	96204	85917	91804		6.5387	60.6548	60.282	54.6667
NZ_CP020870.1	1837987	1838676	-	B9J09_RS09030	WP_023906813.1	type 1 glutamine amidotransferase domain-containing protein		7	6104	4353	4769		6.5387	3.84846	3.0542	2.83981
NZ_CP020870.1	1876388	1877512	-	B9J09_RS09165	WP_046419128.1	glutamine-hydrolyzing carbamoyl-phosphate synthase small subunit		7	11807	6725	8005		6.5387	7.44409	4.71846	4.76675
NZ_CP020870.1	1890127	1892085	-	B9J09_RS09225	WP_046418991.1	phospholipase D family protein		7	8076	5415	6728		6.5387	5.09177	3.79933	4.00633
NZ_CP020870.1	1903924	1904709	-	B9J09_RS09290	WP_046418969.1	succinate dehydrogenase iron-sulfur subunit		7	7476	4703	5268		6.5387	4.71348	3.29977	3.13695
NZ_CP020870.1	1916605	1916680	+	B9J09_RS09355	rna-B9J09_RS09355		tRNA-Glu	7	7663	2792	4732		6.5387	4.83138	1.95895	2.81777
NZ_CP020870.1	1916810	1916896	+	B9J09_RS09360	rna-B9J09_RS09360		tRNA-Leu	7	1276	460	732		6.5387	0.804494	0.32275	0.435885
NZ_CP020870.1	2090193	2090855	-	B9J09_RS10115	WP_046418660.1	carbonate dehydratase		7	4591	3341	3718		6.5387	2.89454	2.34415	2.21396
NZ_CP020870.1	2098425	2100080	+	B9J09_RS10165	WP_046418648.1	dihydrolipoyllysine-residue acetyltransferase		7	4680	4462	4019		6.5387	2.95065	3.13067	2.3932
NZ_CP020870.1	2127811	2129334	+	B9J09_RS10285	WP_046418606.1	glycoside hydrolase family 125 protein		7	866	714	743		6.5387	0.545997	0.500964	0.442436
NZ_CP020870.1	2139471	2140679	+	B9J09_RS10320	WP_010893355.1	2-octaprenyl-6-methoxyphenyl hydroxylase		7	2274	2441	2014		6.5387	1.43371	1.71268	1.19928
NZ_CP020870.1	2191196	2193058	-	B9J09_RS10540	WP_010893308.1	SLC13 family permease		7	7740	5905	8250		6.5387	4.87993	4.14313	4.91264
NZ_CP020870.1	2235651	2237558	-	B9J09_RS10770	WP_010893260.1	threonine--tRNA ligase		7	22814	18358	20556		6.5387	14.3838	12.8805	12.2405
NZ_CP020870.1	2260478	2262982	-	B9J09_RS10875	WP_046418455.1	S9 family peptidase		7	7663	10108	9507		6.5387	4.83138	7.09208	5.66115
NZ_CP020870.1	2277376	2277825	-	B9J09_RS10925	WP_046418437.1	50S ribosomal protein L9		7	2694	1615	1993		6.5387	1.69852	1.13313	1.18678
NZ_CP020870.1	2292441	2293241	-	B9J09_RS11015	WP_004090321.1	30S ribosomal protein S2		7	31381	33591	26974		6.5387	19.7851	23.5685	16.0623
NZ_CP020870.1	2365037	2366716	-	B9J09_RS11330	WP_046420813.1	membrane protein		7	3720	2898	3532		6.5387	2.34539	2.03332	2.10321
NZ_CP020870.1	2400732	2402933	+	B9J09_RS11485	WP_010895103.1	primosomal protein N'		7	10400	8329	8259		6.5387	6.55701	5.84388	4.918
NZ_CP020870.1	2407062	2408000	-	B9J09_RS11505	WP_010895108.1	permease-like cell division protein FtsX		7	19687	14382	17680		6.5387	12.4123	10.0908	10.5279
NZ_CP020870.1	2482820	2482895	+	B9J09_RS11800	rna-B9J09_RS11800		tRNA-Lys	7	3260	1865	1909		6.5387	2.05537	1.30854	1.13676
NZ_CP020871.1	563	883	+	B9J09_RS11910	WP_046417474.1	KleE stable inheritance protein		7	13060	17207	15326		6.5387	8.23409	12.073	9.1262
NZ_CP020871.1	13890	18005	+	B9J09_RS11985	WP_046417500.1	zincin-like metallopeptidase domain-containing protein		7	21136	20967	18255		6.5387	13.3259	14.7111	10.8703
NZ_CP020871.1	21722	22456	-	B9J09_RS12025	WP_232755968.1	conjugal transfer protein TrbN		7	6116	4576	5466		6.5387	3.85602	3.21066	3.25485
NZ_CP020870.1	12564	12977	+	B9J09_RS00060	WP_046417585.1	biopolymer transporter ExbD		6	9749	6549	8449		5.6046	6.14656	4.59498	5.03114
NZ_CP020870.1	50084	51277	+	B9J09_RS00225	WP_046417619.1	NO-inducible flavohemoprotein		6	61649	41532	51598		5.6046	38.8685	29.1401	30.7252
NZ_CP020870.1	72104	72949	-	B9J09_RS00310	WP_046418230.1	inner membrane protein YpjD		6	13576	12757	10510		5.6046	8.55941	8.9507	6.25841
NZ_CP020870.1	104720	105232	+	B9J09_RS00450	WP_046417675.1	ribosome maturation factor RimM		6	13405	8383	11728		5.6046	8.4516	5.88177	6.98369
NZ_CP020870.1	116765	117400	+	B9J09_RS00510	WP_046417694.1	transcriptional repressor LexA		6	1808	1840	1664		5.6046	1.13991	1.291	0.990865
NZ_CP020870.1	176286	177131	-	B9J09_RS00755	WP_046418230.1	inner membrane protein YpjD		6	13036	12292	10217		5.6046	8.21895	8.62444	6.08394
NZ_CP020870.1	234085	235350	+	B9J09_RS01000	WP_046417815.1	polynucleotide adenylyltransferase PcnB		6	15425	12367	14660		5.6046	9.72517	8.67706	8.72962
NZ_CP020870.1	247120	248022	+	B9J09_RS01060	WP_031336187.1	tRNA pseudouridine(55) synthase TruB		6	6419	4401	5287		5.6046	4.04706	3.08787	3.14826
NZ_CP020870.1	295163	296059	-	B9J09_RS01270	WP_046417881.1	TIGR01777 family oxidoreductase		6	6635	6007	5870		5.6046	4.18324	4.21469	3.49542
NZ_CP020870.1	303638	306241	+	B9J09_RS01305	WP_046417894.1	bifunctional aconitate hydratase 2/2-methylisocitrate dehydratase		6	22771	18484	20631		5.6046	14.3567	12.9689	12.2852
NZ_CP020870.1	310167	311465	-	B9J09_RS01335	WP_046417899.1	restriction endonuclease subunit S		6	1137	948	1047		5.6046	0.716857	0.665145	0.623459
NZ_CP020870.1	344471	344944	-	B9J09_RS01525	WP_046418266.1	23S rRNA (pseudouridine(1915)-N(3))-methyltransferase RlmH		6	1131	1076	899		5.6046	0.713074	0.754954	0.535329
NZ_CP020870.1	376576	377106	+	B9J09_RS01630	WP_023907278.1	pilus assembly protein PilP		6	6194	2990	5041		5.6046	3.9052	2.09787	3.00177
NZ_CP020870.1	390009	390191	-	B9J09_RS01670	WP_010892913.1	30S ribosomal protein THX		6	18511	11304	12684		5.6046	11.6708	7.93123	7.55297
NZ_CP020870.1	401309	401383	-	B9J09_RS01715	rna-B9J09_RS01715		tRNA-Gln	6	7444	6309	4904		5.6046	4.6933	4.42658	2.92019
NZ_CP020870.1	402610	403074	+	B9J09_RS01735	WP_010892925.1	bacterioferritin		6	88962	79381	105517		5.6046	56.0889	55.6961	62.8324
NZ_CP020870.1	453886	454890	-	B9J09_RS01965	WP_046418019.1	oxidoreductase		6	9632	7732	8340		5.6046	6.0728	5.425	4.96624
NZ_CP020870.1	491514	494643	-	null	frameshifted	TonB-dependent receptor		6	7777	6507	6728		5.6046	4.90325	4.56551	4.00633
NZ_CP020870.1	503034	503774	-	B9J09_RS02210	WP_010893088.1	twin-arginine translocase subunit TatC		6	2686	2257	2441		5.6046	1.69347	1.58358	1.45355
NZ_CP020870.1	560353	560442	-	B9J09_RS02500	rna-B9J09_RS02500		tRNA-Ser	6	3665	2259	2865		5.6046	2.31071	1.58498	1.70603
NZ_CP020870.1	633746	634924	+	B9J09_RS02885	WP_031336363.1	lipopolysaccharide assembly protein LapB		6	10948	7996	11224		5.6046	6.90251	5.61024	6.68358
NZ_CP020870.1	731235	733151	+	B9J09_RS03305	WP_046420641.1	molecular chaperone DnaK		6	8980	9370	8938		5.6046	5.66172	6.57428	5.32233
NZ_CP020870.1	736068	736781	+	B9J09_RS03325	WP_046420777.1	response regulator transcription factor		6	4581	3886	4220		5.6046	2.88823	2.72653	2.51289
NZ_CP020870.1	760519	761523	+	B9J09_RS03470	WP_046420601.1	porphobilinogen synthase		6	4828	4563	4144		5.6046	3.04396	3.20154	2.46764
NZ_CP020870.1	809538	811445	+	B9J09_RS03685	WP_046420541.1	1-deoxy-D-xylulose-5-phosphate synthase		6	14741	11929	12908		5.6046	9.29392	8.36975	7.68635
NZ_CP020870.1	812507	813403	-	B9J09_RS03695	WP_010894695.1	GTPase Era		6	1623	1271	1418		5.6046	1.02327	0.891772	0.844379
NZ_CP020870.1	821311	824187	-	B9J09_RS03735	WP_046420530.1	TonB-dependent receptor		6	16594	13612	13816		5.6046	10.4622	9.55059	8.22704
NZ_CP020870.1	956893	960060	-	B9J09_RS04415	WP_010894547.1	multidrug efflux RND transporter permease subunit		6	15181	11023	14606		5.6046	9.57134	7.73407	8.69746
NZ_CP020870.1	1011009	1012238	+	B9J09_RS04720	WP_046420202.1	O-antigen ligase		6	6482	4561	5298		5.6046	4.08678	3.20014	3.15481
NZ_CP020870.1	1050856	1053024	+	B9J09_RS04875	WP_046420166.1	glycine--tRNA ligase subunit beta		6	11180	7838	11520		5.6046	7.04878	5.49938	6.85984
NZ_CP020870.1	1108464	1109048	+	B9J09_RS05160	WP_046420118.1	Holliday junction branch migration protein RuvA		6	17666	15950	12780		5.6046	11.1381	11.191	7.61013
NZ_CP020870.1	1132505	1133806	+	B9J09_RS05305	WP_060871510.1	hypothetical protein		6	5367	3187	3006		5.6046	3.38379	2.2361	1.78999
NZ_CP020870.1	1140681	1141970	+	B9J09_RS05385	WP_085808104.1	hypothetical protein		6	4094	3174	3009		5.6046	2.58119	2.22697	1.79177
NZ_CP020870.1	1148678	1149967	+	B9J09_RS05460	WP_085808104.1	hypothetical protein		6	4068	3174	3008		5.6046	2.5648	2.22697	1.79118
NZ_CP020870.1	1156685	1158022	+	B9J09_RS05535	WP_085808106.1	hypothetical protein		6	3166	3027	2910		5.6046	1.9961	2.12383	1.73282
NZ_CP020870.1	1236717	1238375	-	B9J09_RS06015	WP_046420038.1	ubiquinone biosynthesis regulatory protein kinase UbiB		6	10100	9456	8878		5.6046	6.36786	6.63462	5.2866
NZ_CP020870.1	1253056	1254615	+	B9J09_RS06080	WP_010894285.1	2-isopropylmalate synthase		6	5450	4628	4784		5.6046	3.43612	3.24714	2.84874
NZ_CP020870.1	1260851	1262899	+	B9J09_RS06115	WP_046420015.1	DUF3488 and transglutaminase-like domain-containing protein		6	10081	8755	8634		5.6046	6.35588	6.14277	5.1413
NZ_CP020870.1	1278733	1279359	+	B9J09_RS06210	WP_046419990.1	SPOR domain-containing protein		6	15356	12482	15536		5.6046	9.68167	8.75775	9.25125
NZ_CP020870.1	1293722	1294885	-	B9J09_RS06295	WP_046419971.1	tail fiber protein		6	14598	11382	14500		5.6046	9.20377	7.98596	8.63434
NZ_CP020870.1	1376959	1377915	-	B9J09_RS06800	WP_023906638.1	FKBP-type peptidyl-prolyl cis-trans isomerase		6	10805	9171	10700		5.6046	6.81235	6.43465	6.37155
NZ_CP020870.1	1387374	1388537	-	B9J09_RS06880	WP_046419971.1	tail fiber protein		6	15293	11346	14498		5.6046	9.64195	7.9607	8.63315
NZ_CP020870.1	1432667	1433356	-	B9J09_RS07145	WP_046419884.1	cAMP-activated global transcriptional regulator CRP		6	25890	21217	24785		5.6046	16.3232	14.8865	14.7588
NZ_CP020870.1	1435768	1436160	+	B9J09_RS07165	WP_046419612.1	30S ribosomal protein S9		6	7214	5876	5499		5.6046	4.54829	4.12278	3.2745
NZ_CP020870.1	1440309	1441904	-	B9J09_RS07190	WP_046419606.1	alkyl hydroperoxide reductase subunit F		6	17736	13185	15624		5.6046	11.1822	9.25099	9.30365
NZ_CP020870.1	1457824	1459524	-	B9J09_RS07260	WP_046419592.1	type II secretion system ATPase GspE		6	5606	5566	5587		5.6046	3.53448	3.90527	3.3269
NZ_CP020870.1	1472420	1473145	-	B9J09_RS07315	WP_046419572.1	ribonuclease PH		6	3994	2984	3713		5.6046	2.51814	2.09366	2.21099
NZ_CP020870.1	1568495	1569217	+	B9J09_RS07750	WP_023906744.1	LPS export ABC transporter ATP-binding protein		6	4455	3673	3776		5.6046	2.80879	2.57709	2.2485
NZ_CP020870.1	1576083	1577383	+	null	mgtE	magnesium transporter		6	5343	4278	4529		5.6046	3.36866	3.00157	2.69689
NZ_CP020870.1	1584451	1585410	+	B9J09_RS07820	WP_046419442.1	ubiquinol oxidase subunit II		6	6110	6490	5557		5.6046	3.85224	4.55358	3.30904
NZ_CP020870.1	1616031	1617980	+	B9J09_RS07945	WP_046419399.1	lytic transglycosylase domain-containing protein		6	6862	5392	5746		5.6046	4.32636	3.78319	3.42158
NZ_CP020870.1	1646484	1650095	-	B9J09_RS08080	WP_046419364.1	hybrid sensor histidine kinase/response regulator		6	5130	3752	5264		5.6046	3.23437	2.63252	3.13456
NZ_CP020870.1	1679292	1680938	+	B9J09_RS08245	WP_046419332.1	electron transfer flavoprotein-ubiquinone oxidoreductase		6	1949	2095	1621		5.6046	1.22881	1.46992	0.96526
NZ_CP020870.1	1738913	1740262	+	B9J09_RS08535	WP_085808111.1	hypothetical protein		6	2590	3191	2961		5.6046	1.63295	2.2389	1.76319
NZ_CP020870.1	1742142	1742558	+	B9J09_RS08550	WP_080939570.1	hypothetical protein		6	28987	29857	21285		5.6046	18.2758	20.9486	12.6746
NZ_CP020870.1	1757854	1761501	-	B9J09_RS08605	WP_198533973.1	pilus assembly protein		6	32334	22097	27210		5.6046	20.386	15.5039	16.2028
NZ_CP020870.1	1777908	1778144	-	B9J09_RS08685	WP_004086565.1	50S ribosomal protein L28		6	27757	22050	24920		5.6046	17.5003	15.4709	14.8392
NZ_CP020870.1	1783984	1786476	-	B9J09_RS08735	WP_010893707.1	ribonucleoside-diphosphate reductase subunit alpha		6	16515	16032	19494		5.6046	10.4124	11.2485	11.6081
NZ_CP020870.1	1804424	1805456	-	null	frameshifted%3B internal stop	lipase secretion chaperone		6	7870	5071	4819		5.6046	4.96189	3.55797	2.86958
NZ_CP020870.1	1820878	1821291	-	B9J09_RS08925	WP_004086531.1	50S ribosomal protein L16		6	52825	31968	42212		5.6046	33.3052	22.4297	25.1361
NZ_CP020870.1	1835164	1836531	+	B9J09_RS09020	WP_171817061.1	bifunctional UDP-N-acetylglucosamine diphosphorylase/glucosamine-1-phosphate N-acetyltransferase GlmU		6	6070	5785	6071		5.6046	3.82702	4.05893	3.61511
NZ_CP020870.1	1838681	1839739	-	B9J09_RS09035	WP_046419041.1	NAD(P)-dependent alcohol dehydrogenase		6	7435	4617	5963		5.6046	4.68763	3.23943	3.5508
NZ_CP020870.1	2095997	2096782	+	B9J09_RS10150	WP_046418653.1	MetQ/NlpA family ABC transporter substrate-binding protein		6	4780	4074	4201		5.6046	3.0137	2.85844	2.50158
NZ_CP020870.1	2238463	2238741	+	B9J09_RS10780	WP_046418477.1	hypothetical protein		6	10332	9658	9271		5.6046	6.51413	6.77634	5.52062
NZ_CP020870.1	2256347	2257219	+	B9J09_RS10860	WP_046418458.1	succinate--CoA ligase subunit alpha		6	10063	8365	8244		5.6046	6.34453	5.86914	4.90907
NZ_CP020870.1	2326798	2327196	+	B9J09_RS11150	WP_023907087.1	response regulator		6	2725	2321	2281		5.6046	1.71806	1.62848	1.35827
NZ_CP020871.1	20227	20553	+	B9J09_RS12010	WP_004091396.1	DNA-binding protein		6	19266	22674	22342		5.6046	12.1469	15.9088	13.304
NZ_CP020870.1	2362346	2363305	-	B9J09_RS11310	WP_031337143.1	ribose-phosphate diphosphokinase		6	14477	9628	11058		5.6046	9.12748	6.7553	6.58473
NZ_CP020870.1	2380457	2381509	-	null	incomplete%3B partial in the middle of a contig%3B missing C-terminus	5-(carboxyamino)imidazole ribonucleotide synthase		6	6051	3242	5947		5.6046	3.81504	2.27469	3.54127
NZ_CP020870.1	2425598	2430067	-	B9J09_RS11570	WP_046420877.1	glutamate synthase large subunit		6	20209	14259	19279		5.6046	12.7414	10.0045	11.4801
NZ_CP020870.1	2481439	2482200	-	B9J09_RS11780	WP_046420943.1	Bax inhibitor-1/YccA family protein		6	41005	32555	50014		5.6046	25.8529	22.8416	29.7819
NZ_CP020870.1	4622	7066	+	B9J09_RS00025	WP_010892554.1	DNA topoisomerase (ATP-hydrolyzing) subunit B		5	32899	26003	28675		4.6705	20.7422	18.2445	17.0752
NZ_CP020870.1	71204	72019	+	B9J09_RS00305	WP_004085054.1	bifunctional DNA-formamidopyrimidine glycosylase/DNA-(apurinic or apyrimidinic site) lyase		5	8866	9644	7735		4.6705	5.58985	6.76652	4.60598
NZ_CP020870.1	86608	87960	-	B9J09_RS00365	WP_010892635.1	ribosome rescue GTPase HflX		5	27584	17342	23975		4.6705	17.3912	12.1677	14.2764
NZ_CP020870.1	102818	104200	+	B9J09_RS00440	WP_046417673.1	alpha-L-fucosidase		5	11230	9379	9233		4.6705	7.0803	6.58059	5.49799
NZ_CP020870.1	119124	121778	+	B9J09_RS00520	WP_046417700.1	alanine--tRNA ligase		5	17232	14254	17266		4.6705	10.8645	10.001	10.2814
NZ_CP020870.1	129249	130163	+	B9J09_RS00555	WP_046417719.1	copper resistance protein B		5	1375	1201	1376		4.6705	0.866912	0.842658	0.819369
NZ_CP020870.1	149336	150010	-	B9J09_RS00635	WP_011097508.1	DNA repair protein RadC		5	3675	2926	2934		4.6705	2.31702	2.05297	1.74711
NZ_CP020870.1	151334	151801	+	B9J09_RS00645	WP_023906060.1	dUTP diphosphatase		5	1358	943	1141		4.6705	0.856194	0.661637	0.679433
NZ_CP020870.1	175386	176201	+	B9J09_RS00750	WP_004085054.1	bifunctional DNA-formamidopyrimidine glycosylase/DNA-(apurinic or apyrimidinic site) lyase		5	8869	9655	7733		4.6705	5.59174	6.77424	4.60478
NZ_CP020870.1	186156	186929	+	B9J09_RS00790	WP_010892721.1	glycine zipper 2TM domain-containing protein		5	4994	7732	6474		4.6705	3.14862	5.425	3.85509
NZ_CP020870.1	204633	205340	-	B9J09_RS00875	WP_023907217.1	DUF502 domain-containing protein		5	2812	2403	2440		4.6705	1.77291	1.68602	1.45295
NZ_CP020870.1	219649	220371	+	B9J09_RS00940	WP_010892755.1	HAD family phosphatase		5	5373	3322	4924		4.6705	3.38758	2.33082	2.9321
NZ_CP020870.1	248202	248462	+	B9J09_RS01065	WP_004086259.1	30S ribosomal protein S15		5	6827	6909	5388		4.6705	4.3043	4.84756	3.2084
NZ_CP020870.1	273498	273806	+	B9J09_RS01190	WP_046417863.1	hypothetical protein /colicin V precursor		5	250416	141491	220115		4.6705	157.883	99.2744	131.072
NZ_CP020870.1	315577	316326	+	B9J09_RS01365	WP_046417912.1	triose-phosphate isomerase		5	15222	11795	14167		4.6705	9.59719	8.27573	8.43605
NZ_CP020870.1	324123	325214	+	B9J09_RS01415	WP_046417922.1	NADH-quinone oxidoreductase subunit NuoH		5	4376	2607	3575		4.6705	2.75899	1.82915	2.12881
NZ_CP020870.1	333325	334656	-	B9J09_RS01455	WP_010892854.1	CitMHS family transporter		5	30097	16146	24576		4.6705	18.9756	11.3285	14.6343
NZ_CP020870.1	348315	348836	-	B9J09_RS01535	WP_010892873.1	disulfide bond formation protein B		5	38458	34639	39241		4.6705	24.247	24.3038	23.3669
NZ_CP020870.1	375249	375809	+	null	incomplete%3B partial in the middle of a contig%3B missing C-terminus	PilN domain-containing protein		5	23043	13425	20268		4.6705	14.5282	9.41939	12.069
NZ_CP020870.1	408075	408752	+	B9J09_RS01770	WP_229716584.1	DUF6776 family protein		5	14691	12279	12555		4.6705	9.2624	8.61532	7.47615
NZ_CP020870.1	412469	413902	-	B9J09_RS01795	WP_171817048.1	amino acid permease		5	6170	5320	6160		4.6705	3.89007	3.73267	3.66811
NZ_CP020870.1	439389	439835	-	B9J09_RS01890	WP_010892963.1	GatB/YqeY domain-containing protein		5	5836	4159	4795		4.6705	3.67949	2.91808	2.85529
NZ_CP020870.1	442099	443433	+	B9J09_RS01910	WP_046418014.1	mechanosensitive ion channel family protein		5	14435	9228	13158		4.6705	9.101	6.47464	7.83522
NZ_CP020870.1	457570	458862	+	B9J09_RS01985	WP_031336291.1	adenylosuccinate synthase		5	7086	4998	6011		4.6705	4.46759	3.50675	3.57938
NZ_CP020870.1	489277	491349	-	B9J09_RS02155	WP_046418049.1	methionine--tRNA ligase		5	1864	1374	1437		4.6705	1.17522	0.96404	0.855693
NZ_CP020870.1	496064	497794	+	B9J09_RS02170	WP_046418051.1	penicillin-binding protein activator		5	17454	16502	23785		4.6705	11.0044	11.5783	14.1633
NZ_CP020870.1	498482	499507	+	B9J09_RS02180	WP_046418056.1	ribosome small subunit-dependent GTPase A		5	3545	2423	3278		4.6705	2.23506	1.70005	1.95196
NZ_CP020870.1	576342	579656	+	B9J09_RS02595	WP_046418136.1	calcium-binding protein		5	8489	7617	9323		4.6705	5.35216	5.34432	5.55158
NZ_CP020870.1	583240	584184	+	B9J09_RS02615	WP_171817045.1	ACP S-malonyltransferase		5	8076	6898	8061		4.6705	5.09177	4.83985	4.8001
NZ_CP020870.1	630027	630152	-	B9J09_RS02860	WP_004085979.1	type B 50S ribosomal protein L36		5	42767	34378	33424		4.6705	26.9638	24.1206	19.9031
NZ_CP020870.1	641616	643184	+	B9J09_RS02915	WP_046418203.1	glutamine-hydrolyzing GMP synthase		5	6956	5382	5753		4.6705	4.38563	3.77617	3.42575
NZ_CP020870.1	704257	704955	+	B9J09_RS03175	WP_171817087.1	polysaccharide biosynthesis/export family protein		5	1268	750	1141		4.6705	0.79945	0.526223	0.679433
NZ_CP020870.1	706573	708027	+	B9J09_RS03185	WP_046420675.1	undecaprenyl-phosphate glucose phosphotransferase		5	2398	1135	1732		4.6705	1.51189	0.79635	1.03136
NZ_CP020870.1	729411	730460	+	B9J09_RS03295	WP_004085848.1	heat-inducible transcriptional repressor HrcA		5	5959	4816	5548		4.6705	3.75704	3.37905	3.30368
NZ_CP020870.1	759410	759895	-	B9J09_RS03465	WP_046420603.1	hypothetical protein		5	6087	5823	5571		4.6705	3.83774	4.08559	3.31737
NZ_CP020870.1	785390	787666	-	B9J09_RS03600	WP_046420751.1	5-methyltetrahydropteroyltriglutamate--homocysteine S-methyltransferase		5	1479	1135	1392		4.6705	0.932482	0.79635	0.828897
NZ_CP020870.1	814070	814447	-	B9J09_RS03705	WP_031336439.1	DUF4845 domain-containing protein		5	6375	4622	5542		4.6705	4.01932	3.24293	3.30011
NZ_CP020870.1	853612	855045	-	B9J09_RS03875	WP_046420481.1	amino acid permease		5	4512	4389	4228		4.6705	2.84473	3.07945	2.51766
NZ_CP020870.1	903881	904933	-	B9J09_RS04115	WP_046420316.1	glycosyltransferase family 9 protein		5	2820	2334	2376		4.6705	1.77796	1.6376	1.41484
NZ_CP020870.1	919161	921527	-	B9J09_RS04190	WP_023907531.1	TonB-dependent receptor		5	5935	5373	5094		4.6705	3.74191	3.76986	3.03333
NZ_CP020870.1	993875	995512	+	B9J09_RS04605	WP_010894476.1	Na+/H+ antiporter		5	7592	6906	7650		4.6705	4.78661	4.84546	4.55536
NZ_CP020870.1	1019088	1021598	+	B9J09_RS04750	WP_046420197.1	ribonuclease R		5	30908	34615	35954		4.6705	19.4869	24.2869	21.4096
NZ_CP020870.1	1049841	1050764	+	B9J09_RS04870	WP_046420168.1	glycine--tRNA ligase subunit alpha		5	8818	7640	9117		4.6705	5.55958	5.36045	5.42892
NZ_CP020870.1	1056844	1057374	+	B9J09_RS04900	WP_004085458.1	chemotaxis protein CheW		5	16441	10431	13280		4.6705	10.3657	7.3187	7.90787
NZ_CP020870.1	1064728	1065927	+	B9J09_RS04915	WP_023906474.1	chemotaxis protein CheB		5	17314	11227	13608		4.6705	10.9162	7.8772	8.10318
NZ_CP020870.1	1075908	1076108	-	B9J09_RS04960	WP_023906477.1	hypothetical protein		5	2992	2456	2432		4.6705	1.8864	1.7232	1.44819
NZ_CP020870.1	1093723	1094451	-	B9J09_RS05075	WP_046420132.1	superoxide dismutase		5	8677	7688	9425		4.6705	5.47069	5.39413	5.61232
NZ_CP020870.1	1107003	1107737	+	B9J09_RS05150	WP_046420121.1	YebC/PmpR family DNA-binding transcriptional regulator		5	10065	7774	9392		4.6705	6.34579	5.45447	5.59267
NZ_CP020870.1	1111069	1112100	+	B9J09_RS05170	WP_010894368.1	Holliday junction branch migration DNA helicase RuvB		5	18021	13901	15039		4.6705	11.3619	9.75336	8.9553
NZ_CP020870.1	1129421	1129678	+	B9J09_RS05265	WP_080939579.1	hypothetical protein		5	2126	1078	1199		4.6705	1.3404	0.756357	0.713971
NZ_CP020870.1	1137519	1137776	+	B9J09_RS05345	WP_081089932.1	hypothetical protein		5	1271	629	793		4.6705	0.801342	0.441325	0.472209
NZ_CP020870.1	1145516	1145773	+	B9J09_RS05420	WP_081089932.1	hypothetical protein		5	1275	626	801		4.6705	0.803864	0.439221	0.476973
NZ_CP020870.1	1153601	1153858	+	B9J09_RS05495	WP_080939579.1	hypothetical protein		5	2130	1074	1200		4.6705	1.34293	0.753551	0.714566
NZ_CP020870.1	1158364	1159692	+	B9J09_RS05545	WP_046419265.1	zonular occludens toxin domain-containing protein		5	4205	3236	3260		4.6705	2.65117	2.27048	1.94124
NZ_CP020870.1	1161655	1161924	+	B9J09_RS05565	WP_046419259.1	hypothetical protein		5	2105	1777	1821		4.6705	1.32716	1.2468	1.08435
NZ_CP020870.1	1161939	1162412	-	B9J09_RS13425	WP_316244977.1	hypothetical protein		5	3948	3224	3573		4.6705	2.48914	2.26206	2.12762
NZ_CP020870.1	1168553	1168774	+	B9J09_RS05635	WP_046419240.1	antitoxin MazE family protein		5	1980	1979	1892		4.6705	1.24835	1.38853	1.12663
NZ_CP020870.1	1169184	1169345	-	B9J09_RS12990	WP_010894327.1	hypothetical protein		5	1180	754	863		4.6705	0.743968	0.529029	0.513892
NZ_CP020870.1	1180906	1183881	-	B9J09_RS05695	WP_157893219.1	S8 family serine peptidase		5	28190	26701	26234		4.6705	17.7733	18.7342	15.6216
NZ_CP020870.1	1209467	1209778	-	B9J09_RS05855	WP_046419179.1	hypothetical protein		5	11511	11686	9950		4.6705	7.25747	8.19925	5.92495
NZ_CP020870.1	1243895	1244326	+	B9J09_RS06045	WP_010894293.1	Ohr family peroxiredoxin		5	5799	4878	4971		4.6705	3.65616	3.42255	2.96009
NZ_CP020870.1	1263382	1263726	-	B9J09_RS06125	WP_010894278.1	histidine triad nucleotide-binding protein		5	4988	4940	4428		4.6705	3.14484	3.46605	2.63675
NZ_CP020870.1	1272653	1273093	-	B9J09_RS06175	WP_004084894.1	rhodanese-like domain-containing protein		5	17638	13177	15121		4.6705	11.1204	9.24538	9.00413
NZ_CP020870.1	1273173	1273661	-	B9J09_RS06180	WP_230949959.1	hypothetical protein		5	6812	6505	6684		4.6705	4.29484	4.5641	3.98013
NZ_CP020870.1	1273672	1274445	+	B9J09_RS06185	WP_230949958.1	uroporphyrinogen-III synthase		5	3718	3582	3653		4.6705	2.34413	2.51324	2.17526
NZ_CP020870.1	1289526	1289870	-	B9J09_RS06270	WP_031336656.1	RidA family protein		5	3232	2702	3080		4.6705	2.03772	1.8958	1.83405
NZ_CP020870.1	1336756	1337775	+	B9J09_RS06640	WP_046419731.1	tyrosine-type recombinase/integrase		5	8174	7021	6242		4.6705	5.15355	4.92615	3.71694
NZ_CP020870.1	1346761	1347585	+	B9J09_RS06670	WP_010894133.1	glycosyltransferase family 2 protein		5	5862	4853	4996		4.6705	3.69588	3.40501	2.97498
NZ_CP020870.1	1355042	1355851	+	B9J09_RS06710	WP_046419714.1	DUF481 domain-containing protein		5	4215	3988	3218		4.6705	2.65748	2.7981	1.91623
NZ_CP020870.1	1359380	1361284	-	B9J09_RS06735	WP_046419909.1	glucans biosynthesis glucosyltransferase MdoH		5	26760	19656	25939		4.6705	16.8717	13.7912	15.4459
NZ_CP020870.1	1383318	1383611	+	B9J09_RS06840	WP_004085592.1	addiction module antidote protein		5	1095	1249	1132		4.6705	0.690377	0.876336	0.674074
NZ_CP020870.1	1436378	1437667	-	B9J09_RS07170	WP_010894035.1	citrate synthase		5	34084	26640	32956		4.6705	21.4893	18.6914	19.6244
NZ_CP020870.1	1443041	1447882	-	B9J09_RS07200	WP_085808108.1	YadA-like family protein		5	5102	5804	5231		4.6705	3.21672	4.07226	3.11491
NZ_CP020870.1	1448676	1451003	-	B9J09_RS07210	WP_046419602.1	type II secretion system secretin GspD		5	4734	4144	4804		4.6705	2.9847	2.90756	2.86065
NZ_CP020870.1	1451048	1451815	-	B9J09_RS07215	WP_010894027.1	hypothetical protein		5	2550	2320	1902		4.6705	1.60773	1.62778	1.13259
NZ_CP020870.1	1466419	1467360	+	B9J09_RS07290	WP_023907715.1	prolyl aminopeptidase		5	5606	5022	5388		4.6705	3.53448	3.52359	3.2084
NZ_CP020870.1	1467778	1470273	-	B9J09_RS07300	WP_046419574.1	DUF1631 domain-containing protein		5	20970	19098	18366		4.6705	13.2212	13.3997	10.9364
NZ_CP020870.1	1480495	1482201	+	B9J09_RS07350	WP_046419558.1	assimilatory sulfite reductase (NADPH) hemoprotein subunit		5	16713	17449	16916		4.6705	10.5372	12.2427	10.073
NZ_CP020870.1	1492331	1494286	-	B9J09_RS07390	WP_046419865.1	M1 family metallopeptidase		5	16897	13316	19259		4.6705	10.6532	9.34291	11.4682
NZ_CP020870.1	1525963	1526478	-	B9J09_RS07545	WP_031336778.1	2-amino-4-hydroxy-6-hydroxymethyldihydropteridine diphosphokinase		5	4215	3329	4298		4.6705	2.65748	2.33573	2.55934
NZ_CP020870.1	1554136	1555029	+	B9J09_RS07670	WP_046419480.1	ion transporter		5	516	542	459		4.6705	0.325328	0.380284	0.273322
NZ_CP020870.1	1571321	1572271	+	B9J09_RS07765	WP_004083779.1	HPr(Ser) kinase/phosphatase		5	2399	2396	1996		4.6705	1.51252	1.68111	1.18856
NZ_CP020870.1	1582989	1583987	+	B9J09_RS07815	WP_023907801.1	polyprenyl synthetase family protein		5	7861	5874	6101		4.6705	4.95621	4.12138	3.63297
NZ_CP020870.1	1587407	1588015	+	B9J09_RS07830	WP_046419429.1	cytochrome o ubiquinol oxidase subunit III		5	7490	8298	7491		4.6705	4.7223	5.82213	4.46068
NZ_CP020870.1	1592052	1593527	+	B9J09_RS07850	WP_046419854.1	PhoPQ-activated pathogenicity-related family protein		5	6853	5736	6223		4.6705	4.32069	4.02455	3.70562
NZ_CP020870.1	1606794	1607456	-	B9J09_RS07895	WP_046419411.1	phosphoribosylanthranilate isomerase		5	5596	4908	5231		4.6705	3.52817	3.4436	3.11491
NZ_CP020870.1	1607453	1608223	-	B9J09_RS07900	WP_046419410.1	tRNA pseudouridine(38-40) synthase TruA		5	6249	3382	5066		4.6705	3.93988	2.37291	3.01666
NZ_CP020870.1	1742584	1742823	-	B9J09_RS08555	WP_046419116.1	hypothetical protein		5	14176	9059	9617		4.6705	8.9377	6.35607	5.72665
NZ_CP020870.1	1752883	1755384	+	B9J09_RS08585	WP_046419107.1	ATP-dependent helicase HrpB		5	6520	4878	5526		4.6705	4.11074	3.42255	3.29058
NZ_CP020870.1	1755651	1756040	+	B9J09_RS08590	WP_010893736.1	hypothetical protein		5	4355	3817	3606		4.6705	2.74575	2.67812	2.14727
NZ_CP020870.1	1756954	1757445	+	B9J09_RS08600	WP_046419104.1	hypothetical protein		5	39467	35557	27544		4.6705	24.8832	24.9479	16.4017
NZ_CP020870.1	1776143	1777546	-	B9J09_RS08675	WP_046419082.1	cardiolipin synthase		5	14937	8026	10403		4.6705	9.4175	5.63128	6.19469
NZ_CP020870.1	1792262	1792338	-	B9J09_RS08760	rna-B9J09_RS08760		tRNA-Asp	5	3045	1647	1574		4.6705	1.91982	1.15558	0.937273
NZ_CP020870.1	1796982	1797608	-	B9J09_RS08785	WP_010893698.1	ATP-dependent Clp endopeptidase proteolytic subunit ClpP		5	44917	44579	35070		4.6705	28.3193	31.278	20.8832
NZ_CP020870.1	1818260	1818658	-	B9J09_RS08890	WP_010893680.1	30S ribosomal protein S8		5	28043	15000	20337		4.6705	17.6806	10.5245	12.1101
NZ_CP020870.1	1819139	1819678	-	B9J09_RS08900	WP_010893678.1	50S ribosomal protein L5		5	100799	45285	85848		4.6705	63.5519	31.7733	51.1201
NZ_CP020870.1	1823499	1823801	-	B9J09_RS08950	WP_038200766.1	50S ribosomal protein L23		5	26907	14566	19497		4.6705	16.9644	10.2199	11.6099
NZ_CP020870.1	1840941	1841846	+	B9J09_RS09050	WP_023906817.1	LysR family transcriptional regulator		5	2783	2328	2141		4.6705	1.75463	1.6334	1.27491
NZ_CP020870.1	1844366	1845823	-	B9J09_RS09065	WP_010893644.1	metalloprotease TldD		5	4721	4782	4927		4.6705	2.9765	3.3552	2.93389
NZ_CP020870.1	1852113	1852841	+	B9J09_RS09085	WP_010893640.1	SIMPL domain-containing protein		5	4536	3229	3376		4.6705	2.85986	2.26556	2.01031
NZ_CP020870.1	1861917	1862795	+	B9J09_RS09120	WP_046419021.1	crotonase/enoyl-CoA hydratase family protein		5	4957	4912	4157		4.6705	3.1253	3.44641	2.47538
NZ_CP020870.1	1872945	1876187	-	B9J09_RS09160	WP_046419009.1	carbamoyl-phosphate synthase large subunit		5	62266	53962	74274		4.6705	39.2575	37.8614	44.2281
NZ_CP020870.1	1886114	1886713	+	B9J09_RS09200	WP_046418994.1	NAD(P)H:quinone oxidoreductase		5	7284	3278	3406		4.6705	4.59243	2.29994	2.02818
NZ_CP020870.1	1895489	1897237	-	B9J09_RS09250	WP_046418985.1	lipid A export permease/ATP-binding protein MsbA		5	9516	6896	8031		4.6705	5.99966	4.83844	4.78223
NZ_CP020870.1	1923007	1923564	+	B9J09_RS09400	WP_010893570.1	ribosome recycling factor		5	5709	5868	5768		4.6705	3.59942	4.11717	3.43468
NZ_CP020870.1	1984329	1985375	-	B9J09_RS09640	WP_046418798.1	alpha/beta hydrolase		5	5789	4369	5386		4.6705	3.64986	3.06542	3.20721
NZ_CP020870.1	1991702	1993408	-	null	ggt	gamma-glutamyltransferase		5	10704	6800	11024		4.6705	6.74867	4.77109	6.56448
NZ_CP020870.1	2020309	2020911	-	B9J09_RS09830	WP_046418758.1	riboflavin synthase		5	7218	5300	7425		4.6705	4.55081	3.71864	4.42138
NZ_CP020870.1	2087295	2089322	+	B9J09_RS10105	WP_046418661.1	ATP-dependent DNA helicase		5	2815	2119	2391		4.6705	1.7748	1.48675	1.42377
NZ_CP020870.1	2109844	2110521	+	B9J09_RS10215	WP_023906947.1	protein-L-isoaspartate(D-aspartate) O-methyltransferase		5	2239	2021	1971		4.6705	1.41165	1.41799	1.17368
NZ_CP020870.1	2136602	2138980	-	B9J09_RS10310	WP_046418592.1	LPS-assembly protein LptD		5	14699	13254	14129		4.6705	9.26744	9.29941	8.41342
NZ_CP020870.1	2164280	2164420	-	B9J09_RS12460	WP_155641427.1	hypothetical protein		5	2425	2155	2124		4.6705	1.52892	1.51201	1.26478
NZ_CP020870.1	2193089	2193823	-	B9J09_RS10545	WP_046418529.1	tRNA (guanosine(46)-N7)-methyltransferase TrmB		5	11502	9111	10925		4.6705	7.2518	6.39255	6.50553
NZ_CP020870.1	2214126	2215985	-	B9J09_RS10670	WP_046418500.1	DNA mismatch repair endonuclease MutL		5	6102	3610	4127		4.6705	3.8472	2.53289	2.45751
NZ_CP020870.1	2291374	2292252	-	B9J09_RS11010	WP_046418417.1	translation elongation factor Ts		5	3470	2642	3212		4.6705	2.18777	1.85371	1.91266
NZ_CP020870.1	2297481	2298137	+	B9J09_RS11035	WP_046418410.1	protein-L-isoaspartate O-methyltransferase		5	6178	5459	10522		4.6705	3.89511	3.8302	6.26556
NZ_CP020870.1	2317984	2318334	+	B9J09_RS11120	WP_046418387.1	4a-hydroxytetrahydrobiopterin dehydratase		5	718	643	519		4.6705	0.452686	0.451148	0.30905
NZ_CP020870.1	2320560	2323958	+	B9J09_RS11135	WP_010895025.1	Rne/Rng family ribonuclease		5	21115	15038	15476		4.6705	13.3126	10.5511	9.21552
NZ_CP020870.1	2332156	2333715	-	B9J09_RS11185	WP_046418835.1	YdiU family protein		5	3807	2496	2861		4.6705	2.40024	1.75127	1.70365
NZ_CP020870.1	2359373	2359448	-	B9J09_RS11280	rna-B9J09_RS11280		tRNA-Thr	5	2469	1347	1499		4.6705	1.55666	0.945096	0.892612
NZ_CP020870.1	2363435	2363511	-	B9J09_RS11315	rna-B9J09_RS11315		tRNA-Gln	5	5318	3443	4445		4.6705	3.3529	2.41571	2.64687
NZ_CP020870.1	2364390	2365040	-	B9J09_RS11325	WP_046420811.1	lipoprotein insertase outer membrane protein LolB		5	2163	1880	2038		4.6705	1.36373	1.31906	1.21357
NZ_CP020870.1	2383001	2383915	+	B9J09_RS11435	WP_230949979.1	DUF2272 domain-containing protein		5	8457	7989	7744		4.6705	5.33198	5.60532	4.61133
NZ_CP020871.1	1381	2145	+	B9J09_RS11920	WP_046417477.1	ParA family protein		5	9205	10665	8726		4.6705	5.80358	7.48289	5.19609
NZ_CP020871.1	2154	3173	+	B9J09_RS11925	WP_171817035.1	ParB/RepB/Spo0J family partition protein		5	13157	14200	15202		4.6705	8.29524	9.96315	9.05236
NZ_CP020871.1	3651	4247	+	B9J09_RS11935	WP_046417484.1	IncP plasmid survival protein KfrC family protein		5	9058	9031	8535		4.6705	5.7109	6.33642	5.08235
NZ_CP020871.1	22462	23859	-	B9J09_RS12030	WP_046417516.1	P-type conjugative transfer protein TrbL		5	11988	10167	12176		4.6705	7.55821	7.13347	7.25047
NZ_CP020870.1	2432117	2434723	+	B9J09_RS11585	WP_046420882.1	TonB-dependent receptor		5	6579	5995	5019		4.6705	4.14794	4.20627	2.98867
NZ_CP020870.1	2454968	2455570	+	B9J09_RS11670	WP_046420910.1	LysE family translocator		5	1530	1624	1391		4.6705	0.964636	1.13945	0.828301
NZ_CP020870.1	2475524	2476129	-	B9J09_RS11755	WP_046420938.1	hypothetical protein		5	577	714	609		4.6705	0.363788	0.500964	0.362642
NZ_CP020870.1	2505907	2507604	-	B9J09_RS11895	WP_046417565.1	membrane protein insertase YidC		5	20706	10649	15928		4.6705	13.0547	7.47166	9.48468
NZ_CP020870.1	2508115	2508255	-	B9J09_RS11905	WP_004085093.1	50S ribosomal protein L34		5	8407	6114	6968		4.6705	5.30046	4.28977	4.14925
NZ_CP020870.1	4470	4625	+	B9J09_RS12740	WP_228762759.1	hypothetical protein		4	4783	4355	4181		3.7364	3.01559	3.0556	2.48967
NZ_CP020870.1	10562	11221	+	B9J09_RS00045	WP_023905997.1	energy transducer TonB		4	9690	9687	8809		3.7364	6.10936	6.79669	5.24551
NZ_CP020870.1	12138	12560	+	B9J09_RS00055	WP_010892560.1	biopolymer transporter ExbD		4	9423	6662	7717		3.7364	5.94102	4.67426	4.59526
NZ_CP020870.1	25851	26438	+	B9J09_RS00130	WP_046417597.1	pilus assembly protein		4	4100	1178	3799		3.7364	2.58497	0.82652	2.2622
NZ_CP020870.1	46610	48796	-	B9J09_RS00215	WP_046417618.1	DNA helicase II		4	5738	4325	5078		3.7364	3.6177	3.03455	3.02381
NZ_CP020870.1	82518	83072	-	B9J09_RS00350	WP_046417645.1	fimbrial protein		4	44174	33990	32731		3.7364	27.8509	23.8484	19.4904
NZ_CP020870.1	125327	126433	-	B9J09_RS00540	WP_046417712.1	PLP-dependent cysteine synthase family protein		4	1260	1043	1230		3.7364	0.794406	0.7318	0.73243
NZ_CP020870.1	127429	129252	+	B9J09_RS00550	WP_046417716.1	copper resistance system multicopper oxidase		4	1000	911	975		3.7364	0.630481	0.639185	0.580585
NZ_CP020870.1	142850	143707	-	B9J09_RS00610	WP_023907199.1	polyamine aminopropyltransferase		4	1246	1150	1039		3.7364	0.78558	0.806875	0.618695
NZ_CP020870.1	166706	168121	-	B9J09_RS00715	WP_023907207.1	peptidoglycan DD-metalloendopeptidase family protein		4	9943	8943	8555		3.7364	6.26888	6.27468	5.09426
NZ_CP020870.1	177582	179489	+	B9J09_RS00760	WP_010892715.1	DUF885 family protein		4	12809	10800	12259		3.7364	8.07583	7.57761	7.29989
NZ_CP020870.1	179890	180630	-	B9J09_RS00765	WP_031336167.1	3-oxoacyl-ACP reductase FabG		4	2521	2577	2482		3.7364	1.58944	1.8081	1.47796
NZ_CP020870.1	185026	185808	-	B9J09_RS00785	WP_046417764.1	TatD family hydrolase		4	3199	2715	2365		3.7364	2.01691	1.90493	1.40829
NZ_CP020870.1	187769	188230	+	B9J09_RS13400	WP_080939531.1	hypothetical protein		4	19531	14376	19281		3.7364	12.3139	10.0866	11.4813
NZ_CP020870.1	189595	189990	-	B9J09_RS00800	WP_010892724.1	glycine cleavage system protein GcvH		4	3352	3158	2927		3.7364	2.11337	2.21575	1.74295
NZ_CP020870.1	222329	222404	-	B9J09_RS00950	rna-B9J09_RS00950		tRNA-Ala	4	234	96	121		3.7364	0.147533	0.0673565	0.0720521
NZ_CP020870.1	229234	230388	+	B9J09_RS00975	WP_046417809.1	tRNA guanosine(34) transglycosylase Tgt		4	11524	9555	10983		3.7364	7.26567	6.70408	6.54007
NZ_CP020870.1	230928	232772	+	B9J09_RS00985	WP_046417811.1	protein translocase subunit SecD		4	15497	7452	12781		3.7364	9.77057	5.22855	7.61073
NZ_CP020870.1	240732	240808	+	B9J09_RS01035	rna-B9J09_RS01035		tRNA-Met	4	22736	11508	16064		3.7364	14.3346	8.07436	9.56566
NZ_CP020870.1	286155	288209	-	B9J09_RS01230	WP_046417873.1	bifunctional DedA family/phosphatase PAP2 family protein		4	6412	5150	6010		3.7364	4.04265	3.6134	3.57879
NZ_CP020870.1	299978	302704	-	B9J09_RS01290	WP_046417887.1	aconitate hydratase AcnA		4	9975	9861	9297		3.7364	6.28905	6.91878	5.5361
NZ_CP020870.1	320561	321895	+	B9J09_RS01405	WP_046417920.1	NADH-quinone oxidoreductase subunit NuoF		4	8215	5734	7293		3.7364	5.1794	4.02315	4.34278
NZ_CP020870.1	386881	389466	+	B9J09_RS01665	WP_046417972.1	ATP-dependent chaperone ClpB		4	7182	7331	6841		3.7364	4.52812	5.14365	4.07362
NZ_CP020870.1	400019	401230	+	B9J09_RS01710	WP_010892922.1	methionine adenosyltransferase		4	9953	6705	7875		3.7364	6.27518	4.70443	4.68934
NZ_CP020870.1	402313	402528	+	B9J09_RS01730	WP_031336269.1	bacterioferritin-associated ferredoxin		4	1107	919	968		3.7364	0.697943	0.644798	0.576417
NZ_CP020870.1	405391	407091	-	B9J09_RS01765	WP_010892931.1	EAL domain-containing response regulator		4	11443	9411	8415		3.7364	7.2146	6.60304	5.0109
NZ_CP020870.1	408754	409191	+	B9J09_RS01775	WP_027700190.1	polymer-forming cytoskeletal protein		4	13500	11330	10924		3.7364	8.5115	7.94947	6.50493
NZ_CP020870.1	424620	427985	+	B9J09_RS01850	WP_046418003.1	exodeoxyribonuclease V subunit gamma		4	4453	3339	3528		3.7364	2.80753	2.34274	2.10082
NZ_CP020870.1	431707	431943	+	B9J09_RS01860	WP_031336274.1	hypothetical protein		4	470	228	431		3.7364	0.296326	0.159972	0.256648
NZ_CP020870.1	431940	433859	+	B9J09_RS01865	WP_046418006.1	exodeoxyribonuclease V subunit alpha		4	2267	1186	1890		3.7364	1.4293	0.832133	1.12544
NZ_CP020870.1	448685	449062	+	B9J09_RS01935	WP_046418016.1	DUF4124 domain-containing protein		4	16029	14511	16039		3.7364	10.106	10.1814	9.55077
NZ_CP020870.1	449147	450841	+	B9J09_RS01940	WP_046418017.1	proline--tRNA ligase		4	19453	14725	15621		3.7364	12.2648	10.3315	9.30187
NZ_CP020870.1	470911	472479	+	B9J09_RS02045	WP_046418274.1	EAL domain-containing protein		4	9474	5974	7734		3.7364	5.97318	4.19154	4.60538
NZ_CP020870.1	477232	481797	+	B9J09_RS02075	WP_046418040.1	pilus assembly protein		4	10175	8907	8553		3.7364	6.41515	6.24942	5.09307
NZ_CP020870.1	520132	521295	+	B9J09_RS02310	WP_046418285.1	DUF2066 domain-containing protein		4	2051	1736	2170		3.7364	1.29312	1.21803	1.29217
NZ_CP020870.1	559854	560330	-	B9J09_RS02495	WP_046418121.1	DUF2321 domain-containing protein		4	3247	2000	2580		3.7364	2.04717	1.40326	1.53632
NZ_CP020870.1	562659	563024	+	B9J09_RS02515	WP_046418290.1	hypothetical protein		4	1920	1380	1287		3.7364	1.21052	0.96825	0.766372
NZ_CP020870.1	569236	570549	-	B9J09_RS02560	WP_046418127.1	dicarboxylate/amino acid:cation symporter		4	5022	4752	5864		3.7364	3.16628	3.33415	3.49185
NZ_CP020870.1	570661	572410	+	null	frameshifted	alkaline phosphatase		4	3767	1696	1604		3.7364	2.37502	1.18996	0.955137
NZ_CP020870.1	584288	585031	+	B9J09_RS02620	WP_046418143.1	3-oxoacyl-ACP reductase FabG		4	7891	5378	6617		3.7364	4.97513	3.77337	3.94024
NZ_CP020870.1	587045	588403	+	B9J09_RS02635	WP_046418145.1	aminodeoxychorismate synthase component I		4	6448	4838	4918		3.7364	4.06534	3.39449	2.92853
NZ_CP020870.1	593190	593948	+	B9J09_RS02675	WP_046418149.1	RNA methyltransferase		4	490	413	434		3.7364	0.308936	0.289773	0.258435
NZ_CP020870.1	626116	627330	-	B9J09_RS02840	WP_171817050.1	TraB/GumN family protein		4	9018	7108	7432		3.7364	5.68568	4.98719	4.42555
NZ_CP020870.1	653195	654142	+	B9J09_RS02960	WP_046418215.1	bifunctional riboflavin kinase/FAD synthetase		4	1936	1746	1747		3.7364	1.22061	1.22505	1.04029
NZ_CP020870.1	685600	685917	+	B9J09_RS12870	WP_046420702.1	hypothetical protein		4	566	372	502		3.7364	0.356852	0.261006	0.298927
NZ_CP020870.1	688402	691464	-	null	incomplete%3B partial in the middle of a contig%3B missing C-terminus	efflux RND transporter permease subunit		4	5112	4238	4825		3.7364	3.22302	2.97351	2.87315
NZ_CP020870.1	710915	712057	+	B9J09_RS03200	WP_046420667.1	glycosyltransferase family 4 protein		4	3517	1374	2166		3.7364	2.2174	0.96404	1.28979
NZ_CP020870.1	727619	729292	-	B9J09_RS03290	WP_046420647.1	DNA repair protein RecN		4	2576	2068	2113		3.7364	1.62412	1.45097	1.25823
NZ_CP020870.1	737074	737454	+	B9J09_RS03335	WP_046420635.1	diacylglycerol kinase		4	703	479	521		3.7364	0.443228	0.336081	0.310241
NZ_CP020870.1	742326	743510	+	B9J09_RS03365	WP_046420627.1	ABC transporter permease		4	8157	6376	7151		3.7364	5.14284	4.47359	4.25822
NZ_CP020870.1	755552	757417	+	B9J09_RS03440	WP_046420609.1	excinuclease ABC subunit UvrC		4	3812	2461	3208		3.7364	2.40339	1.72671	1.91027
NZ_CP020870.1	758731	759195	-	B9J09_RS03460	WP_046420604.1	hypothetical protein		4	14936	13047	13462		3.7364	9.41687	9.15417	8.01624
NZ_CP020870.1	772297	773358	+	B9J09_RS03540	WP_046420583.1	tyrosine-type recombinase/integrase		4	1985	1745	1572		3.7364	1.25151	1.22434	0.936082
NZ_CP020870.1	789452	790219	+	B9J09_RS03615	WP_046420558.1	coniferyl-alcohol dehydrogenase		4	2416	2713	2562		3.7364	1.52324	1.90352	1.5256
NZ_CP020870.1	790433	791932	-	B9J09_RS03620	WP_046420749.1	glycerol kinase GlpK		4	4673	3760	4316		3.7364	2.94624	2.63813	2.57006
NZ_CP020870.1	799969	801579	-	B9J09_RS03655	WP_046420745.1	PQQ-binding-like beta-propeller repeat protein		4	3592	2590	3156		3.7364	2.26469	1.81722	1.87931
NZ_CP020870.1	803217	803801	-	B9J09_RS03665	WP_046420743.1	manganese efflux pump MntP family protein		4	822	665	758		3.7364	0.518256	0.466584	0.451368
NZ_CP020870.1	846294	847391	+	B9J09_RS03830	WP_046420500.1	histidinol-phosphate transaminase		4	342	280	309		3.7364	0.215625	0.196456	0.184001
NZ_CP020870.1	852345	852911	-	B9J09_RS03865	WP_046420485.1	acireductone dioxygenase		4	1447	1146	1294		3.7364	0.912306	0.804068	0.770541
NZ_CP020870.1	900657	901109	+	B9J09_RS04090	WP_004086121.1	ribonuclease HI		4	2344	1777	2349		3.7364	1.47785	1.2468	1.39876
NZ_CP020870.1	913806	914780	-	B9J09_RS04170	WP_010894591.1	phosphate ABC transporter permease subunit PstC		4	2985	2774	2635		3.7364	1.88199	1.94632	1.56907
NZ_CP020870.1	946806	946920	+	null	frameshifted%3B incomplete%3B partial in the middle of a contig%3B missing N-terminus and C-terminus	site-specific DNA-methyltransferase		4	1773	1177	1257		3.7364	1.11784	0.825819	0.748508
NZ_CP020870.1	960075	961265	-	B9J09_RS04420	WP_031336511.1	efflux RND transporter periplasmic adaptor subunit		4	2923	2833	2609		3.7364	1.8429	1.98772	1.55359
NZ_CP020870.1	969148	969744	+	B9J09_RS04445	WP_229716495.1	cupin domain-containing protein		4	10701	9312	9475		3.7364	6.74678	6.53358	5.6421
NZ_CP020870.1	973349	974455	+	B9J09_RS04470	WP_046420249.1	efflux RND transporter periplasmic adaptor subunit		4	5894	4198	4273		3.7364	3.71606	2.94544	2.54445
NZ_CP020870.1	1034328	1035641	-	B9J09_RS04795	WP_046420185.1	phosphoribosylamine--glycine ligase		4	2790	2005	2726		3.7364	1.75904	1.40677	1.62326
NZ_CP020870.1	1077179	1077829	+	B9J09_RS04975	WP_023907592.1	peptide-methionine (S)-S-oxide reductase MsrA		4	9308	7339	8835		3.7364	5.86852	5.14926	5.26099
NZ_CP020870.1	1090704	1092242	-	B9J09_RS05060	WP_046420137.1	L-aspartate oxidase		4	5170	4232	4230		3.7364	3.25959	2.9693	2.51885
NZ_CP020870.1	1104928	1105977	+	B9J09_RS05135	WP_031336560.1	A/G-specific adenine glycosylase		4	3204	2456	2338		3.7364	2.02006	1.7232	1.39221
NZ_CP020870.1	1113383	1113808	+	B9J09_RS05185	WP_031336566.1	protein TolR		4	4590	3516	3721		3.7364	2.89391	2.46693	2.21575
NZ_CP020870.1	1171344	1171419	-	B9J09_RS05660	rna-B9J09_RS05660		tRNA-Lys	4	2437	2475	1978		3.7364	1.53648	1.73653	1.17784
NZ_CP020870.1	1206631	1207194	-	B9J09_RS05815	WP_046419191.1	Bro-N domain-containing protein		4	3480	3872	3773		3.7364	2.19407	2.71671	2.24672
NZ_CP020870.1	1212996	1213190	+	B9J09_RS05895	WP_046419160.1	hypothetical protein		4	333	371	301		3.7364	0.20995	0.260305	0.179237
NZ_CP020870.1	1219173	1219619	-	B9J09_RS05930	WP_046420063.1	hypothetical protein		4	13622	14133	13809		3.7364	8.58842	9.91614	8.22287
NZ_CP020870.1	1223566	1224993	+	B9J09_RS05955	WP_046420057.1	nitrogen regulation protein NR(I)		4	7132	5656	6804		3.7364	4.49659	3.96842	4.05159
NZ_CP020870.1	1228071	1229480	-	B9J09_RS05975	WP_046420048.1	type I glutamate--ammonia ligase		4	9801	7981	7633		3.7364	6.17935	5.59971	4.54524
NZ_CP020870.1	1230639	1231352	-	B9J09_RS05985	WP_080939598.1	YceI family protein		4	30337	28391	27449		3.7364	19.1269	19.92	16.3451
NZ_CP020870.1	1249845	1251602	+	B9J09_RS06065	WP_046420025.1	acetolactate synthase 2 catalytic subunit		4	4362	4782	4093		3.7364	2.75016	3.3552	2.43727
NZ_CP020870.1	1258943	1259896	+	B9J09_RS06105	WP_010894280.1	MoxR family ATPase		4	1506	1370	1334		3.7364	0.949505	0.961233	0.794359
NZ_CP020870.1	1262793	1263314	+	B9J09_RS06120	WP_046420012.1	Slp family lipoprotein		4	7916	7788	7311		3.7364	4.99089	5.4643	4.35349
NZ_CP020870.1	1275470	1276639	+	B9J09_RS06195	WP_046419997.1	heme biosynthesis protein HemY		4	18947	14784	14887		3.7364	11.9457	10.3729	8.86479
NZ_CP020870.1	1277044	1277997	+	B9J09_RS06200	WP_046419994.1	bifunctional biotin--[acetyl-CoA-carboxylase] ligase/biotin operon repressor BirA		4	14199	11484	12558		3.7364	8.9522	8.05752	7.47794
NZ_CP020870.1	1280138	1280569	+	B9J09_RS06220	WP_230949957.1	Panacea domain-containing protein		4	5386	2621	3840		3.7364	3.39577	1.83897	2.28661
NZ_CP020870.1	1297692	1298333	-	B9J09_RS06325	WP_046419962.1	Gp138 family membrane-puncturing spike protein		4	1375	906	1311		3.7364	0.866912	0.635677	0.780664
NZ_CP020870.1	1391344	1391985	-	B9J09_RS06910	WP_046419962.1	Gp138 family membrane-puncturing spike protein		4	1375	906	1311		3.7364	0.866912	0.635677	0.780664
NZ_CP020870.1	1433499	1434293	+	B9J09_RS07150	WP_004083667.1	adenosylmethionine decarboxylase		4	13354	11362	12205		3.7364	8.41945	7.97192	7.26773
NZ_CP020870.1	1434461	1435114	-	B9J09_RS07155	WP_046419882.1	2-polyprenyl-3-methyl-6-methoxy-1,4-benzoquinone monooxygenase		4	8711	8970	9464		3.7364	5.49212	6.29362	5.63555
NZ_CP020870.1	1486257	1487102	+	B9J09_RS07370	WP_046419868.1	SirB1 family protein		4	6845	4639	4096		3.7364	4.31564	3.25486	2.43905
NZ_CP020870.1	1506584	1508041	+	B9J09_RS07450	WP_031336768.1	Fe-S cluster assembly protein SufB		4	2021	1642	1723		3.7364	1.2742	1.15208	1.026
NZ_CP020870.1	1523944	1525128	-	B9J09_RS07535	WP_046419510.1	class I SAM-dependent methyltransferase		4	4193	4259	4780		3.7364	2.64361	2.98824	2.84636
NZ_CP020870.1	1528757	1529188	-	B9J09_RS07555	WP_031336780.1	fluoride efflux transporter CrcB		4	1691	1218	1449		3.7364	1.06614	0.854586	0.862839
NZ_CP020870.1	1532052	1533962	-	B9J09_RS07570	WP_046419499.1	DUF3857 domain-containing transglutaminase family protein		4	6783	5083	5984		3.7364	4.27655	3.56639	3.5633
NZ_CP020870.1	1547234	1547881	-	B9J09_RS07640	WP_046419488.1	thiol:disulfide interchange protein DsbA/DsbL		4	4620	3348	4463		3.7364	2.91282	2.34906	2.65759
NZ_CP020870.1	1565854	1566855	+	B9J09_RS07730	WP_046419460.1	KpsF/GutQ family sugar-phosphate isomerase		4	3023	2835	3230		3.7364	1.90594	1.98912	1.92337
NZ_CP020870.1	1567418	1567987	+	B9J09_RS07740	WP_010893913.1	LPS export ABC transporter periplasmic protein LptC		4	4114	3265	3489		3.7364	2.5938	2.29082	2.0776
NZ_CP020870.1	1582246	1582740	-	B9J09_RS07810	WP_004083791.1	single-stranded DNA-binding protein		4	9636	9359	8627		3.7364	6.07532	6.56656	5.13714
NZ_CP020870.1	1593540	1597940	-	B9J09_RS07855	WP_046419420.1	DUF3418 domain-containing protein		4	9602	7760	10053		3.7364	6.05388	5.44465	5.98628
NZ_CP020870.1	1612773	1613699	-	B9J09_RS07925	WP_031336818.1	50S ribosomal protein L3 N(5)-glutamine methyltransferase		4	5584	3315	3975		3.7364	3.52061	2.3259	2.367
NZ_CP020870.1	1619681	1620520	-	B9J09_RS07955	WP_053014133.1	N-acyl homoserine lactonase family protein		4	10971	8643	11097		3.7364	6.91701	6.06419	6.60795
NZ_CP020870.1	1658551	1660026	-	B9J09_RS08140	WP_046419842.1	hypothetical protein		4	7252	6294	7878		3.7364	4.57225	4.41606	4.69113
NZ_CP020870.1	1663017	1664057	-	B9J09_RS08150	WP_031336831.1	tRNA preQ1(34) S-adenosylmethionine ribosyltransferase-isomerase QueA		4	12069	6594	9952		3.7364	7.60928	4.62655	5.92614
NZ_CP020870.1	1692643	1694154	+	B9J09_RS08305	WP_010893788.1	S10 family peptidase		4	3625	3305	3299		3.7364	2.28549	2.31889	1.96446
NZ_CP020870.1	1702110	1703231	+	B9J09_RS08345	WP_010893775.1	lipoyl synthase		4	6424	4831	5904		3.7364	4.05021	3.38958	3.51567
NZ_CP020870.1	1715150	1715731	-	B9J09_RS08385	WP_046419305.1	oligoribonuclease		4	11300	13052	13356		3.7364	7.12444	9.15768	7.95312
NZ_CP020870.1	1727412	1728608	-	B9J09_RS08435	WP_046419293.1	2-methylaconitate cis-trans isomerase PrpF		4	2486	2616	2736		3.7364	1.56738	1.83546	1.62921
NZ_CP020870.1	1728956	1731580	-	B9J09_RS08440	WP_046419291.1	Fe/S-dependent 2-methylisocitrate dehydratase AcnD		4	7162	11742	7775		3.7364	4.51551	8.23854	4.62979
NZ_CP020870.1	1763410	1764189	+	B9J09_RS08615	WP_046419096.1	ABC transporter permease		4	9092	7035	7627		3.7364	5.73234	4.93597	4.54166
NZ_CP020870.1	1767146	1767346	-	B9J09_RS08625	WP_075584662.1	hypothetical protein		4	184405	56014	114161		3.7364	116.264	39.3011	67.9797
NZ_CP020870.1	1773997	1774983	+	B9J09_RS08665	WP_046419087.1	malate dehydrogenase		4	9397	7418	8683		3.7364	5.92463	5.20469	5.17048
NZ_CP020870.1	1777730	1777894	-	B9J09_RS08680	WP_004086566.1	50S ribosomal protein L33		4	17078	12580	17098		3.7364	10.7674	8.82651	10.1814
NZ_CP020870.1	1787675	1788700	-	B9J09_RS08750	WP_010893703.1	DUF475 domain-containing protein		4	6681	4007	4814		3.7364	4.21225	2.81143	2.8666
NZ_CP020870.1	1802541	1803833	-	B9J09_RS08805	WP_038227580.1	nucleotide sugar dehydrogenase		4	5576	4360	4717		3.7364	3.51556	3.05911	2.80884
NZ_CP020870.1	1818817	1819122	-	B9J09_RS08895	WP_010893679.1	30S ribosomal protein S14		4	93058	42234	79146		3.7364	58.6713	29.6327	47.1292
NZ_CP020870.1	1821297	1822016	-	B9J09_RS08930	WP_010893674.1	30S ribosomal protein S3		4	69461	39617	52363		3.7364	43.7939	27.7965	31.1807
NZ_CP020870.1	1822660	1823487	-	B9J09_RS08945	WP_010893671.1	50S ribosomal protein L2		4	30673	17007	22184		3.7364	19.3388	11.9326	13.2099
NZ_CP020870.1	1824421	1825068	-	B9J09_RS08960	WP_031336908.1	50S ribosomal protein L3		4	15636	11260	12403		3.7364	9.85821	7.90036	7.38564
NZ_CP020870.1	1825083	1825394	-	B9J09_RS08965	WP_004090086.1	30S ribosomal protein S10		4	23416	10732	18575		3.7364	14.7633	7.5299	11.0609
NZ_CP020870.1	1827130	1827927	+	B9J09_RS08975	WP_010893666.1	F0F1 ATP synthase subunit A		4	12093	9143	9698		3.7364	7.62441	6.41501	5.77489
NZ_CP020870.1	1831109	1831972	+	B9J09_RS09000	WP_010893661.1	F0F1 ATP synthase subunit gamma		4	13079	9476	9531		3.7364	8.24606	6.64865	5.67544
NZ_CP020870.1	1854222	1855184	-	B9J09_RS09095	WP_046419030.1	Nudix family hydrolase		4	1315	1191	1474		3.7364	0.829083	0.835642	0.877726
NZ_CP020870.1	1857579	1858940	-	B9J09_RS09110	WP_046419026.1	UDP-N-acetyl-alpha-D-muramoyl-L-alanyl-L-glutamate epimerase		4	7271	5389	8151		3.7364	4.58423	3.78109	4.85369
NZ_CP020870.1	1892082	1892654	-	B9J09_RS09230	WP_010893603.1	YceI family protein		4	5884	4699	5469		3.7364	3.70975	3.29696	3.25664
NZ_CP020870.1	1893170	1893811	-	B9J09_RS09240	WP_010893601.1	ParA family protein		4	6770	6702	6450		3.7364	4.26836	4.70233	3.84079
NZ_CP020870.1	1906528	1906911	-	B9J09_RS09300	WP_046418964.1	succinate dehydrogenase, hydrophobic membrane anchor protein		4	4549	2820	3958		3.7364	2.86806	1.9786	2.35688
NZ_CP020870.1	1906908	1907303	-	B9J09_RS09305	WP_031336933.1	succinate dehydrogenase, cytochrome b556 subunit		4	9029	6625	7910		3.7364	5.69262	4.6483	4.71018
NZ_CP020870.1	1907361	1907579	-	B9J09_RS09310	WP_010893588.1	DUF1674 domain-containing protein		4	14366	11796	12238		3.7364	9.05749	8.27643	7.28738
NZ_CP020870.1	1931891	1932682	+	B9J09_RS09440	WP_046418930.1	acyl-ACP--UDP-N-acetylglucosamine O-acyltransferase		4	4068	3446	3495		3.7364	2.5648	2.41782	2.08117
NZ_CP020870.1	1937935	1939377	+	B9J09_RS09460	WP_046418924.1	adenosylhomocysteinase		4	6244	4016	5216		3.7364	3.93673	2.81775	3.10598
NZ_CP020870.1	1939483	1942509	-	B9J09_RS09465	WP_046418922.1	TonB-dependent receptor		4	27229	17439	25629		3.7364	17.1674	12.2357	15.2613
NZ_CP020870.1	1954955	1955272	+	B9J09_RS09505	WP_046418912.1	hypothetical protein		4	26155	22827	21067		3.7364	16.4902	16.0161	12.5448
NZ_CP020870.1	1982892	1984148	+	B9J09_RS09635	WP_046418801.1	MFS transporter		4	9899	7318	8102		3.7364	6.24113	5.13453	4.82451
NZ_CP020870.1	1994995	1995621	-	B9J09_RS09695	WP_010893498.1	16S rRNA (guanine(966)-N(2))-methyltransferase RsmD		4	2766	2007	2497		3.7364	1.74391	1.40817	1.48689
NZ_CP020870.1	1997937	2000231	-	B9J09_RS09705	WP_046418787.1	NADP-dependent malic enzyme		4	11012	8224	9196		3.7364	6.94286	5.77021	5.47596
NZ_CP020870.1	2016215	2016439	-	B9J09_RS09800	WP_046418773.1	hypothetical protein		4	4603	3576	3412		3.7364	2.90211	2.50903	2.03175
NZ_CP020870.1	2026153	2027817	+	B9J09_RS09860	WP_010893463.1	energy-dependent translational throttle protein EttA		4	4094	2662	3260		3.7364	2.58119	1.86774	1.94124
NZ_CP020870.1	2031976	2032959	-	B9J09_RS09880	WP_046418737.1	23S rRNA pseudouridine(1911/1915/1917) synthase RluD		4	16138	12842	23668		3.7364	10.1747	9.01034	14.0936
NZ_CP020870.1	2033074	2033952	+	B9J09_RS09885	WP_046418735.1	outer membrane protein assembly factor BamD		4	4653	4469	3938		3.7364	2.93363	3.13559	2.34497
NZ_CP020870.1	2037625	2039340	-	B9J09_RS09905	WP_010893448.1	glycosyltransferase family 39 protein		4	2786	1774	2554		3.7364	1.75652	1.24469	1.52084
NZ_CP020870.1	2039379	2040668	-	B9J09_RS09910	WP_046418729.1	16S rRNA (cytosine(967)-C(5))-methyltransferase RsmB		4	1622	1195	1483		3.7364	1.02264	0.838448	0.883085
NZ_CP020870.1	2040665	2041588	-	B9J09_RS09915	WP_046418727.1	methionyl-tRNA formyltransferase		4	1454	1197	1419		3.7364	0.91672	0.839851	0.844975
NZ_CP020870.1	2043590	2044735	+	B9J09_RS09930	WP_031337011.1	DNA-processing protein DprA		4	3327	3089	3073		3.7364	2.09761	2.16734	1.82989
NZ_CP020870.1	2046262	2048709	+	B9J09_RS09945	WP_046418721.1	DNA topoisomerase I		4	5625	4604	4745		3.7364	3.54646	3.23031	2.82551
NZ_CP020870.1	2054220	2054912	-	B9J09_RS09990	WP_229716571.1	cytochrome c1		4	18102	13309	15675		3.7364	11.413	9.338	9.33402
NZ_CP020870.1	2086651	2087175	+	B9J09_RS10100	WP_230949938.1	hypothetical protein		4	1381	968	1100		3.7364	0.870695	0.679178	0.655019
NZ_CP020870.1	2097565	2097789	-	B9J09_RS13140	WP_010893391.1	hypothetical protein		4	1515	1314	1354		3.7364	0.955179	0.921942	0.806269
NZ_CP020870.1	2115025	2116113	-	B9J09_RS10245	WP_046418623.1	alanine racemase		4	7464	5880	7575		3.7364	4.70591	4.12559	4.5107
NZ_CP020870.1	2131990	2133828	+	B9J09_RS10295	WP_046418599.1	beta-galactosidase		4	1300	1013	1283		3.7364	0.819626	0.710751	0.76399
NZ_CP020870.1	2157803	2159404	+	B9J09_RS10405	WP_046418563.1	glycoside hydrolase family 5 protein		4	6377	6457	8081		3.7364	4.02058	4.53043	4.81201
NZ_CP020870.1	2159906	2162788	+	B9J09_RS10415	WP_046418561.1	pitrilysin family protein		4	10950	9650	9556		3.7364	6.90377	6.77073	5.69033
NZ_CP020870.1	2182385	2183470	-	B9J09_RS10495	WP_046418545.1	phospho-N-acetylmuramoyl-pentapeptide-transferase		4	2702	1755	2385		3.7364	1.70356	1.23136	1.4202
NZ_CP020870.1	2189442	2189897	-	B9J09_RS10525	WP_024748912.1	division/cell wall cluster transcriptional repressor MraZ		4	2185	1284	2028		3.7364	1.3776	0.900893	1.20762
NZ_CP020870.1	2204231	2205211	-	B9J09_RS10605	WP_010893298.1	acyltransferase		4	2338	2045	2018		3.7364	1.47407	1.43483	1.20166
NZ_CP020870.1	2212320	2212895	+	B9J09_RS10660	WP_046418502.1	dCTP deaminase		4	3870	3725	3354		3.7364	2.43996	2.61357	1.99721
NZ_CP020870.1	2218284	2219774	-	B9J09_RS10685	WP_046418491.1	bifunctional ADP-dependent NAD(P)H-hydrate dehydratase/NAD(P)H-hydrate epimerase		4	13215	12631	16526		3.7364	8.33181	8.86229	9.84077
NZ_CP020870.1	2242105	2243442	+	B9J09_RS10800	WP_023908103.1	HAMP domain-containing sensor histidine kinase		4	30022	30849	28023		3.7364	18.9283	21.6446	16.6869
NZ_CP020870.1	2245214	2246405	-	null	frameshifted	type II secretion system F family protein		4	7531	7767	7277		3.7364	4.74815	5.44956	4.33325
NZ_CP020870.1	2253296	2254906	-	B9J09_RS10850	WP_046418460.1	ATP-binding protein		4	7325	6571	6646		3.7364	4.61828	4.61041	3.95751
NZ_CP020870.1	2273655	2277158	-	B9J09_RS10920	WP_046418440.1	chromosome segregation protein SMC		4	3660	3272	3073		3.7364	2.30756	2.29573	1.82989
NZ_CP020870.1	2286228	2287163	+	B9J09_RS10985	WP_046418429.1	DMT family transporter		4	2030	1809	1984		3.7364	1.27988	1.26925	1.18142
NZ_CP020871.1	6477	8969	+	B9J09_RS11960	WP_046417493.1	TraI/MobA(P) family conjugative relaxase		4	4783	5205	4399		3.7364	3.01559	3.65199	2.61948
NZ_CP020871.1	24996	26396	-	B9J09_RS12045	WP_046417521.1	TrbI/VirB10 family protein		4	4887	4145	4970		3.7364	3.08116	2.90826	2.9595
NZ_CP020870.1	2287837	2289102	-	B9J09_RS10995	WP_046418425.1	flavodoxin-dependent (E)-4-hydroxy-3-methylbut-2-enyl-diphosphate synthase		4	27711	29102	32641		3.7364	17.4713	20.4188	19.4368
NZ_CP020870.1	2317295	2317894	-	B9J09_RS11115	WP_023907085.1	NfuA family Fe-S biogenesis protein		4	3854	3886	3737		3.7364	2.42987	2.72653	2.22528
NZ_CP020870.1	2325301	2326074	-	B9J09_RS11145	WP_031337128.1	sulfurtransferase		4	4408	4053	4086		3.7364	2.77916	2.84371	2.4331
NZ_CP020870.1	2344789	2345163	-	B9J09_RS11225	WP_004084687.1	30S ribosomal protein S12		4	16567	9773	11613		3.7364	10.4452	6.85703	6.91522
NZ_CP020870.1	2398763	2399332	-	B9J09_RS11475	WP_046420852.1	DUF3106 domain-containing protein		4	9133	9053	10493		3.7364	5.75819	6.35186	6.24829
NZ_CP020870.1	2406200	2407048	-	B9J09_RS11500	WP_046420859.1	response regulator		4	26544	18816	24316		3.7364	16.7355	13.2019	14.4795
NZ_CP020870.1	2410578	2410919	+	B9J09_RS11520	WP_046420861.1	thioredoxin		4	4742	4250	4483		3.7364	2.98974	2.98193	2.6695
NZ_CP020870.1	2438266	2439156	+	B9J09_RS11605	WP_046420890.1	SDR family NAD(P)-dependent oxidoreductase		4	2678	1990	2223		3.7364	1.68843	1.39624	1.32373
NZ_CP020870.1	44523	45008	+	B9J09_RS00205	WP_010892597.1	acetyl-CoA carboxylase biotin carboxyl carrier protein		3	2356	1367	2019		2.8023	1.48541	0.959128	1.20226
NZ_CP020870.1	49759	50058	-	B9J09_RS12235	WP_155641446.1	hypothetical protein		3	7644	4767	5703		2.8023	4.8194	3.34467	3.39598
NZ_CP020870.1	57507	58532	+	B9J09_RS00255	WP_010892613.1	biotin synthase BioB		3	6650	4123	5158		2.8023	4.1927	2.89282	3.07144
NZ_CP020870.1	74684	75094	+	B9J09_RS00320	WP_230949913.1	hypothetical protein		3	2414	2124	2187		2.8023	1.52198	1.49026	1.3023
NZ_CP020870.1	85252	86559	-	B9J09_RS00360	WP_046417651.1	MFS family transporter		3	5413	4310	4331		2.8023	3.4128	3.02403	2.57899
NZ_CP020870.1	92499	93140	-	B9J09_RS00395	WP_004085554.1	23S rRNA (uridine(2552)-2'-O)-methyltransferase RlmE		3	3055	2869	2962		2.8023	1.92612	2.01298	1.76379
NZ_CP020870.1	93210	93515	+	B9J09_RS00400	WP_046417660.1	YhbY family RNA-binding protein		3	2436	2303	2554		2.8023	1.53585	1.61585	1.52084
NZ_CP020870.1	100125	101045	-	B9J09_RS00430	WP_046417671.1	LpxL/LpxP family Kdo(2)-lipid IV(A) lauroyl/palmitoleoyl acyltransferase		3	1897	1630	1825		2.8023	1.19602	1.14366	1.08674
NZ_CP020870.1	101124	102434	+	B9J09_RS00435	WP_046418235.1	lipid IV(A) 3-deoxy-D-manno-octulosonic acid transferase		3	4291	3238	3866		2.8023	2.7054	2.27188	2.30209
NZ_CP020870.1	106292	106702	+	B9J09_RS00460	WP_010892656.1	50S ribosomal protein L19		3	9566	5487	6504		2.8023	6.03118	3.84984	3.87295
NZ_CP020870.1	111460	113151	+	B9J09_RS00495	WP_046417686.1	asparagine synthase B		3	2425	1688	2040		2.8023	1.52892	1.18435	1.21476
NZ_CP020870.1	117582	118625	+	B9J09_RS00515	WP_046417698.1	recombinase RecA		3	4822	4114	4829		2.8023	3.04018	2.88651	2.87553
NZ_CP020870.1	123243	125267	-	B9J09_RS00535	WP_010892672.1	M3 family metallopeptidase		3	6451	7171	7862		2.8023	4.06723	5.03139	4.6816
NZ_CP020870.1	126811	127329	+	B9J09_RS00545	WP_230949916.1	CopL family metal-binding regulatory protein		3	909	892	937		2.8023	0.573107	0.625854	0.557957
NZ_CP020870.1	194355	195155	-	B9J09_RS00825	WP_010892730.1	3'(2'),5'-bisphosphate nucleotidase CysQ		3	3913	3297	3813		2.8023	2.46707	2.31327	2.27053
NZ_CP020870.1	199489	200790	+	null	incomplete%3B partial in the middle of a contig%3B missing C-terminus	DEAD/DEAH box helicase		3	4885	2582	2969		2.8023	3.0799	1.81161	1.76796
NZ_CP020870.1	207131	208090	-	B9J09_RS00890	WP_023907219.1	acetyl-CoA carboxylase carboxyltransferase subunit alpha		3	1814	1363	1560		2.8023	1.14369	0.956322	0.928936
NZ_CP020870.1	212055	212981	-	B9J09_RS00900	WP_023906075.1	phosphoribosylaminoimidazolesuccinocarboxamide synthase		3	1943	1719	1612		2.8023	1.22503	1.2061	0.959901
NZ_CP020870.1	215462	216937	+	B9J09_RS00920	WP_046417798.1	anthranilate synthase component I		3	5756	3076	4696		2.8023	3.62905	2.15821	2.79634
NZ_CP020870.1	235350	235868	+	B9J09_RS01005	WP_023907227.1	2-amino-4-hydroxy-6-hydroxymethyldihydropteridine diphosphokinase		3	5972	4391	5376		2.8023	3.76523	3.08086	3.20126
NZ_CP020870.1	250869	251303	-	B9J09_RS01075	WP_046417828.1	helix-turn-helix domain-containing protein		3	8772	5782	7028		2.8023	5.53058	4.05683	4.18498
NZ_CP020870.1	260747	262573	-	B9J09_RS01125	WP_031336193.1	DEAD/DEAH box helicase		3	5978	4597	4193		2.8023	3.76902	3.22539	2.49681
NZ_CP020870.1	269900	271249	-	B9J09_RS01170	WP_046417851.1	phosphomannomutase/phosphoglucomutase		3	2861	1933	2435		2.8023	1.80381	1.35625	1.44997
NZ_CP020870.1	279146	280333	-	B9J09_RS01205	WP_046417865.1	MFS transporter		3	4298	3466	3414		2.8023	2.70981	2.43185	2.03294
NZ_CP020870.1	282224	283477	-	B9J09_RS01215	WP_046417870.1	6-phosphofructokinase		3	4402	2960	3645		2.8023	2.77538	2.07683	2.1705
NZ_CP020870.1	288299	288958	+	B9J09_RS01235	WP_046417876.1	serine/threonine-protein kinase		3	2432	2064	2428		2.8023	1.53333	1.44816	1.44581
NZ_CP020870.1	306630	306705	+	B9J09_RS01310	rna-B9J09_RS01310		tRNA-Phe	3	641	338	585		2.8023	0.404138	0.237151	0.348351
NZ_CP020870.1	311966	312943	-	B9J09_RS12795	WP_262363632.1	class I SAM-dependent DNA methyltransferase		3	1752	1443	1951		2.8023	1.1046	1.01245	1.16177
NZ_CP020870.1	312992	313309	-	B9J09_RS12800	WP_230949953.1	helix-turn-helix domain-containing protein		3	180	170	226		2.8023	0.113487	0.119277	0.134577
NZ_CP020870.1	316814	316898	+	B9J09_RS01375	rna-B9J09_RS01375		tRNA-Leu	3	2303	1301	1510		2.8023	1.452	0.912821	0.899163
NZ_CP020870.1	317022	317378	+	B9J09_RS01380	WP_011097560.1	NADH-quinone oxidoreductase subunit A		3	3671	2577	2854		2.8023	2.3145	1.8081	1.69948
NZ_CP020870.1	318725	320032	+	B9J09_RS01395	WP_046417917.1	NADH-quinone oxidoreductase subunit D		3	5352	2704	4122		2.8023	3.37434	1.89721	2.45454
NZ_CP020870.1	320029	320556	+	B9J09_RS01400	WP_004087934.1	NADH-quinone oxidoreductase subunit NuoE		3	2466	1459	1977		2.8023	1.55477	1.02368	1.17725
NZ_CP020870.1	325218	325706	+	B9J09_RS01420	WP_004085295.1	NADH-quinone oxidoreductase subunit NuoI		3	3248	1934	2553		2.8023	2.0478	1.35695	1.52024
NZ_CP020870.1	336864	338246	+	B9J09_RS01470	WP_046417935.1	sensor histidine kinase		3	1050	745	1165		2.8023	0.662005	0.522715	0.693725
NZ_CP020870.1	366910	367632	+	B9J09_RS01595	WP_046418269.1	OmpA family protein		3	44866	29602	48190		2.8023	28.2872	20.7697	28.6958
NZ_CP020870.1	368796	369749	-	B9J09_RS01600	WP_023907273.1	ribokinase		3	1858	1360	1448		2.8023	1.17143	0.954217	0.862243
NZ_CP020870.1	371520	373949	-	B9J09_RS01610	WP_046417965.1	penicillin-binding protein 1A		3	9835	7415	8713		2.8023	6.20078	5.20259	5.18835
NZ_CP020870.1	374191	375249	+	B9J09_RS01615	WP_038200243.1	type IV pilus biogenesis protein PilM		3	19887	12694	16821		2.8023	12.5384	8.90649	10.0164
NZ_CP020870.1	375911	376579	+	B9J09_RS01625	WP_010892902.1	type 4a pilus biogenesis protein PilO		3	24531	11480	18408		2.8023	15.4663	8.05471	10.9614
NZ_CP020870.1	414664	416418	+	B9J09_RS01800	WP_046417995.1	ABC transporter permease subunit		3	4595	2938	3665		2.8023	2.89706	2.06139	2.1824
NZ_CP020870.1	427982	431710	+	B9J09_RS01855	WP_046418005.1	exodeoxyribonuclease V subunit beta		3	3702	2986	3172		2.8023	2.33404	2.09507	1.88884
NZ_CP020870.1	438288	439145	-	null	incomplete%3B partial in the middle of a contig%3B missing C-terminus	YihY/virulence factor BrkB family protein		3	2665	2246	2197		2.8023	1.68023	1.57586	1.30825
NZ_CP020870.1	440022	440237	-	B9J09_RS01895	WP_046418011.1	30S ribosomal protein S21		3	9258	3942	6652		2.8023	5.837	2.76583	3.96108
NZ_CP020870.1	453407	453793	-	B9J09_RS01960	WP_031336286.1	twitching motility response regulator PilH		3	2492	2398	2265		2.8023	1.57116	1.68251	1.34874
NZ_CP020870.1	455033	456172	+	B9J09_RS01970	WP_046418021.1	FtsH protease activity modulator HflK		3	16430	12582	13949		2.8023	10.3588	8.82791	8.30624
NZ_CP020870.1	461913	462338	+	B9J09_RS01995	WP_010892986.1	nucleoside-diphosphate kinase		3	6212	4578	5459		2.8023	3.91655	3.21206	3.25068
NZ_CP020870.1	465318	465956	+	B9J09_RS02015	WP_020851188.1	YfgM family protein		3	11279	8111	9836		2.8023	7.1112	5.69092	5.85706
NZ_CP020870.1	484112	484546	+	B9J09_RS02105	WP_228762796.1	Panacea domain-containing protein		3	1457	1270	1402		2.8023	0.918611	0.89107	0.834852
NZ_CP020870.1	484540	485091	-	B9J09_RS02110	WP_104993163.1	pilin		3	5350	4293	4635		2.8023	3.37307	3.0121	2.76001
NZ_CP020870.1	508652	509551	-	B9J09_RS02245	WP_010893095.1	tRNA 2-thiocytidine(32) synthetase TtcA		3	1672	1449	1582		2.8023	1.05416	1.01666	0.942037
NZ_CP020870.1	529738	530430	-	B9J09_RS02360	WP_046418103.1	Fe2+-dependent dioxygenase		3	2248	1969	2134		2.8023	1.41732	1.38151	1.27074
NZ_CP020870.1	542235	543152	+	B9J09_RS02405	WP_046418111.1	GDP-mannose 4,6-dehydratase		3	15545	9430	13011		2.8023	9.80083	6.61637	7.74768
NZ_CP020870.1	550229	550516	-	B9J09_RS02440	WP_046418115.1	co-chaperone GroES		3	5358	6886	4802		2.8023	3.37812	4.83143	2.85946
NZ_CP020870.1	580055	582745	-	B9J09_RS02605	WP_046418138.1	pyruvate dehydrogenase (acetyl-transferring), homodimeric type		3	6558	6389	5692		2.8023	4.1347	4.48272	3.38943
NZ_CP020870.1	591389	592069	-	B9J09_RS02665	WP_010894919.1	dethiobiotin synthase		3	1547	1415	1319		2.8023	0.975355	0.992807	0.785427
NZ_CP020870.1	592239	593066	-	B9J09_RS02670	WP_010894918.1	inositol monophosphatase family protein		3	5791	5460	4921		2.8023	3.65112	3.8309	2.93032
NZ_CP020870.1	594070	595098	-	B9J09_RS02680	WP_046418152.1	EF-P beta-lysylation protein EpmB		3	16645	13097	14016		2.8023	10.4944	9.18925	8.34613
NZ_CP020870.1	598730	599419	+	B9J09_RS02705	WP_010894912.1	phytoene/squalene synthase family protein		3	569	396	545		2.8023	0.358744	0.277846	0.324532
NZ_CP020870.1	633445	633741	+	B9J09_RS02880	WP_031336362.1	LapA family protein		3	7338	6893	7414		2.8023	4.62647	4.83634	4.41483
NZ_CP020870.1	637821	638711	+	B9J09_RS02900	WP_010894877.1	UTP--glucose-1-phosphate uridylyltransferase GalU		3	13844	10562	12907		2.8023	8.72838	7.41062	7.68576
NZ_CP020870.1	649095	649415	+	B9J09_RS02935	WP_010894869.1	50S ribosomal protein L21		3	5098	3888	4564		2.8023	3.21419	2.72794	2.71773
NZ_CP020870.1	659102	659177	+	B9J09_RS02980	rna-B9J09_RS02980		tRNA-Thr	3	128	57	77		2.8023	0.0807016	0.0399929	0.0458513
NZ_CP020870.1	659228	661030	+	B9J09_RS02985	WP_230949994.1	hypothetical protein		3	9810	9244	9187		2.8023	6.18502	6.48587	5.4706
NZ_CP020870.1	680836	682110	+	B9J09_RS03075	WP_046420712.1	pyridoxal phosphate-dependent aminotransferase		3	7142	5069	6622		2.8023	4.5029	3.55656	3.94321
NZ_CP020870.1	694837	696072	-	B9J09_RS03135	WP_046420691.1	efflux RND transporter periplasmic adaptor subunit		3	5412	5628	4930		2.8023	3.41216	3.94877	2.93568
NZ_CP020870.1	697790	698272	-	B9J09_RS12585	WP_171817088.1	hypothetical protein		3	23176	22313	20386		2.8023	14.612	15.6555	12.1393
NZ_CP020870.1	701300	701947	+	B9J09_RS03165	WP_010894820.1	3-isopropylmalate dehydratase small subunit		3	3923	2666	3023		2.8023	2.47338	1.87055	1.80011
NZ_CP020870.1	702531	703604	+	B9J09_RS03170	WP_046420683.1	3-isopropylmalate dehydrogenase		3	3923	2460	3448		2.8023	2.47338	1.72601	2.05319
NZ_CP020870.1	720379	720933	+	B9J09_RS03245	WP_046420657.1	hypoxanthine-guanine phosphoribosyltransferase		3	5618	4360	4735		2.8023	3.54204	3.05911	2.81956
NZ_CP020870.1	741583	742329	+	B9J09_RS03360	WP_010894775.1	ATP-binding cassette domain-containing protein		3	5652	3765	5119		2.8023	3.56348	2.64164	3.04822
NZ_CP020870.1	743597	744712	-	B9J09_RS03370	WP_031336406.1	energy transducer TonB		3	4318	2973	3162		2.8023	2.72242	2.08595	1.88288
NZ_CP020870.1	747754	749082	+	B9J09_RS03385	WP_046420618.1	3-phosphoshikimate 1-carboxyvinyltransferase		3	4415	3106	3600		2.8023	2.78357	2.17926	2.1437
NZ_CP020870.1	767314	768726	-	B9J09_RS03505	WP_046420592.1	SNF2-related protein		3	3032	2748	2687		2.8023	1.91162	1.92808	1.60003
NZ_CP020870.1	777770	778564	+	B9J09_RS03560	WP_010894730.1	ParA family protein		3	11853	9049	11404		2.8023	7.47309	6.34905	6.79076
NZ_CP020870.1	778564	779496	+	B9J09_RS03565	WP_046420575.1	ParB/RepB/Spo0J family partition protein		3	5677	4929	4975		2.8023	3.57924	3.45834	2.96247
NZ_CP020870.1	783943	784579	-	null	frameshifted%3B internal stop	nicotinamidase		3	3052	2787	2747		2.8023	1.92423	1.95544	1.63576
NZ_CP020870.1	784613	785323	-	B9J09_RS03595	WP_046420564.1	epoxyqueuosine reductase QueH		3	2361	1772	2004		2.8023	1.48857	1.24329	1.19333
NZ_CP020870.1	792932	794455	-	B9J09_RS03630	WP_046420552.1	glycerol-3-phosphate dehydrogenase		3	1196	1117	1202		2.8023	0.754056	0.783721	0.715757
NZ_CP020870.1	813400	814083	-	B9J09_RS03700	WP_023906310.1	ribonuclease III		3	4531	3306	4243		2.8023	2.85671	2.31959	2.52659
NZ_CP020870.1	819737	820357	-	B9J09_RS03730	WP_004083425.1	RNA polymerase sigma factor RpoE		3	4184	4082	4084		2.8023	2.63793	2.86405	2.43191
NZ_CP020870.1	841878	843278	+	B9J09_RS03810	WP_046420507.1	histidine--tRNA ligase		3	1807	1100	1432		2.8023	1.13928	0.771793	0.852716
NZ_CP020870.1	845002	846297	+	B9J09_RS03825	WP_046420504.1	histidinol dehydrogenase		3	1308	1025	1185		2.8023	0.824669	0.719171	0.705634
NZ_CP020870.1	847388	848515	+	B9J09_RS03835	WP_046420498.1	bifunctional histidinol-phosphatase/imidazoleglycerol-phosphate dehydratase HisB		3	1676	1231	1602		2.8023	1.05669	0.863707	0.953946
NZ_CP020870.1	852948	853607	-	B9J09_RS03870	WP_046420483.1	methylthioribulose 1-phosphate dehydratase		3	4330	4872	4434		2.8023	2.72998	3.41834	2.64032
NZ_CP020870.1	855120	856571	-	B9J09_RS03880	WP_046420478.1	amino acid permease		3	4456	3298	3782		2.8023	2.80942	2.31398	2.25207
NZ_CP020870.1	880263	881375	-	B9J09_RS03990	WP_031336477.1	lytic murein transglycosylase B		3	4446	4410	3906		2.8023	2.80312	3.09419	2.32591
NZ_CP020870.1	885654	888293	-	B9J09_RS04030	WP_046420342.1	leucine--tRNA ligase		3	4956	4091	4130		2.8023	3.12467	2.87037	2.4593
NZ_CP020870.1	892219	894291	-	B9J09_RS04060	WP_046420329.1	tetratricopeptide repeat protein		3	1404	1353	1392		2.8023	0.885196	0.949306	0.828897
NZ_CP020870.1	899205	899981	-	B9J09_RS04080	WP_046420323.1	hydroxyacylglutathione hydrolase		3	2491	1945	2087		2.8023	1.57053	1.36467	1.24275
NZ_CP020870.1	912092	912922	-	B9J09_RS04160	WP_010894593.1	phosphate ABC transporter ATP-binding protein PstB		3	5389	4172	4185		2.8023	3.39766	2.9272	2.49205
NZ_CP020870.1	929473	930492	-	B9J09_RS04230	WP_053014146.1	XRE family transcriptional regulator		3	9061	8377	8978		2.8023	5.71279	5.87756	5.34615
NZ_CP020870.1	940009	942834	+	B9J09_RS04300	WP_046420278.1	phage tail protein		3	2048	1814	1894		2.8023	1.29123	1.27276	1.12782
NZ_CP020870.1	962083	967074	+	B9J09_RS04430	WP_046420255.1	NAD-glutamate dehydrogenase domain-containing protein		3	21648	18293	21574		2.8023	13.6487	12.8349	12.8467
NZ_CP020870.1	971017	971610	-	B9J09_RS04455	WP_010894539.1	LPD29 domain-containing protein		3	1854	2044	2518		2.8023	1.16891	1.43413	1.4994
NZ_CP020870.1	972137	972406	-	B9J09_RS04460	WP_230950028.1	hypothetical protein		3	3373	2617	3672		2.8023	2.12661	1.83617	2.18657
NZ_CP020870.1	978697	978957	+	B9J09_RS04485	WP_023906425.1	type II toxin-antitoxin system RelB/DinJ family antitoxin		3	2038	1943	1988		2.8023	1.28492	1.36327	1.1838
NZ_CP020870.1	991637	992293	+	B9J09_RS12955	WP_230949875.1	hypothetical protein		3	15163	12452	13653		2.8023	9.55999	8.7367	8.12998
NZ_CP020870.1	1014527	1015729	-	B9J09_RS04735	WP_046420200.1	GTP cyclohydrolase II RibA		3	2390	2152	1872		2.8023	1.50685	1.50991	1.11472
NZ_CP020870.1	1042825	1045347	+	B9J09_RS04840	WP_046420174.1	DEAD/DEAH box helicase family protein		3	6899	4749	7108		2.8023	4.34969	3.33204	4.23261
NZ_CP020870.1	1065949	1066419	+	B9J09_RS04920	WP_004085454.1	chemotaxis protein CheW		3	12266	9582	10343		2.8023	7.73348	6.72302	6.15897
NZ_CP020870.1	1083589	1084377	-	B9J09_RS05000	WP_046420379.1	exodeoxyribonuclease III		3	5243	5241	5852		2.8023	3.30561	3.67724	3.4847
NZ_CP020870.1	1097328	1098452	-	B9J09_RS05100	WP_196484535.1	AMP-binding protein		3	2515	2114	2125		2.8023	1.58566	1.48325	1.26538
NZ_CP020870.1	1117025	1117840	+	B9J09_RS05205	WP_046420112.1	tol-pal system protein YbgF		3	29083	25070	24020		2.8023	18.3363	17.5899	14.3032
NZ_CP020870.1	1120370	1121902	-	B9J09_RS05225	WP_010894357.1	peptide MFS transporter		3	25307	18189	25722		2.8023	15.9556	12.762	15.3167
NZ_CP020870.1	1127896	1128540	+	B9J09_RS05250	WP_046420106.1	histidine phosphatase family protein		3	13205	11995	12450		2.8023	8.32551	8.41605	7.41363
NZ_CP020870.1	1136317	1136724	-	B9J09_RS05330	WP_085808102.1	DUF3693 domain-containing protein		3	17260	18669	17905		2.8023	10.8821	13.0987	10.6619
NZ_CP020870.1	1144127	1144474	-	B9J09_RS05405	WP_060871500.1	hypothetical protein		3	4687	3727	4131		2.8023	2.95507	2.61498	2.45989
NZ_CP020870.1	1152170	1152517	-	B9J09_RS05480	WP_046420093.1	hypothetical protein		3	15758	12304	13111		2.8023	9.93512	8.63286	7.80723
NZ_CP020870.1	1152662	1153126	-	B9J09_RS05485	WP_080939601.1	helix-turn-helix transcriptional regulator		3	12047	10769	9557		2.8023	7.59541	7.55586	5.69092
NZ_CP020870.1	1162900	1163241	-	B9J09_RS05575	WP_046419257.1	DUF2523 family protein		3	797	935	647		2.8023	0.502494	0.656024	0.38527
NZ_CP020870.1	1168771	1169094	+	B9J09_RS05640	WP_031336866.1	type II toxin-antitoxin system PemK/MazF family toxin		3	2622	2520	2537		2.8023	1.65312	1.76811	1.51071
NZ_CP020870.1	1172703	1174472	+	B9J09_RS05670	WP_046419232.1	aspartate--tRNA ligase		3	3544	3411	3106		2.8023	2.23443	2.39326	1.84954
NZ_CP020870.1	1207763	1208011	-	B9J09_RS05830	WP_046419185.1	hypothetical protein		3	1407	2191	1702		2.8023	0.887087	1.53727	1.01349
NZ_CP020870.1	1208752	1209426	+	B9J09_RS05850	WP_004086872.1	helix-turn-helix transcriptional regulator		3	8127	8158	6768		2.8023	5.12392	5.7239	4.03015
NZ_CP020870.1	1213679	1214956	+	B9J09_RS05905	WP_046419156.1	DUF2800 domain-containing protein		3	2954	2792	3756		2.8023	1.86244	1.95895	2.23659
NZ_CP020870.1	1216746	1218896	+	B9J09_RS05920	WP_085808107.1	DNA polymerase		3	12373	11918	13550		2.8023	7.80094	8.36203	8.06864
NZ_CP020870.1	1225304	1225887	+	null	frameshifted%3B incomplete%3B partial in the middle of a contig%3B missing N-terminus and C-terminus	DNA topoisomerase		3	1593	1587	1161		2.8023	1.00436	1.11349	0.691343
NZ_CP020870.1	1240338	1241666	+	B9J09_RS06030	WP_010894296.1	GTP-binding protein		3	3364	3175	3034		2.8023	2.12094	2.22768	1.80666
NZ_CP020870.1	1256486	1256995	-	B9J09_RS06095	WP_023906584.1	DUF177 domain-containing protein		3	19518	11991	14034		2.8023	12.3057	8.41325	8.35685
NZ_CP020870.1	1281605	1281757	+	B9J09_RS06230	WP_230873199.1	integrase		3	311	332	252		2.8023	0.19608	0.232941	0.150059
NZ_CP020870.1	1286889	1287749	+	B9J09_RS06255	WP_046419980.1	Hsp33 family molecular chaperone HslO		3	6626	5818	4845		2.8023	4.17757	4.08208	2.88506
NZ_CP020870.1	1295446	1296591	-	B9J09_RS06305	WP_046419967.1	baseplate J/gp47 family protein		3	1061	899	1020		2.8023	0.668941	0.630766	0.607381
NZ_CP020870.1	1311300	1311638	+	B9J09_RS06415	WP_046419644.1	type II toxin-antitoxin system RelE/ParE family toxin		3	1372	1284	1513		2.8023	0.86502	0.900893	0.900949
NZ_CP020870.1	1311965	1313353	-	B9J09_RS06425	WP_171817071.1	DUF1073 domain-containing protein		3	1131	929	1157		2.8023	0.713074	0.651814	0.688961
NZ_CP020870.1	1326966	1327484	+	B9J09_RS06550	WP_046419765.1	hypothetical protein		3	2612	2092	2707		2.8023	1.64682	1.46781	1.61194
NZ_CP020870.1	1356839	1357597	-	B9J09_RS06720	WP_010894122.1	LytTR family DNA-binding domain-containing protein		3	13927	11159	13521		2.8023	8.78071	7.82949	8.05138
NZ_CP020870.1	1368445	1369929	+	B9J09_RS06765	WP_053014141.1	D-alanyl-D-alanine carboxypeptidase/D-alanyl-D-alanine-endopeptidase		3	4279	3496	3410		2.8023	2.69783	2.4529	2.03056
NZ_CP020870.1	1383019	1383315	+	B9J09_RS06835	WP_046419679.1	type II toxin-antitoxin system RelE/ParE family toxin		3	790	810	722		2.8023	0.49808	0.56832	0.429931
NZ_CP020870.1	1389098	1390243	-	B9J09_RS06890	WP_046419967.1	baseplate J/gp47 family protein		3	1061	899	1020		2.8023	0.668941	0.630766	0.607381
NZ_CP020870.1	1404952	1405290	+	B9J09_RS07000	WP_046419644.1	type II toxin-antitoxin system RelE/ParE family toxin		3	1372	1279	1513		2.8023	0.86502	0.897385	0.900949
NZ_CP020870.1	1405617	1407005	-	B9J09_RS07010	WP_171817071.1	DUF1073 domain-containing protein		3	1133	929	1157		2.8023	0.714335	0.651814	0.688961
NZ_CP020870.1	1431874	1432056	+	B9J09_RS12645	WP_162009299.1	hypothetical protein		3	4551	3121	4500		2.8023	2.86932	2.18979	2.67962
NZ_CP020870.1	1456571	1457788	-	B9J09_RS07255	WP_010894019.1	type II secretion system F family protein		3	3952	3468	4295		2.8023	2.49166	2.43325	2.55755
NZ_CP020870.1	1483153	1485204	-	B9J09_RS07360	WP_046419553.1	TonB-dependent receptor		3	6698	4805	5013		2.8023	4.22296	3.37133	2.9851
NZ_CP020870.1	1502544	1504697	-	B9J09_RS07435	WP_046419541.1	oligopeptidase B		3	7493	7078	8280		2.8023	4.7242	4.96614	4.93051
NZ_CP020870.1	1522516	1523520	+	B9J09_RS07525	WP_046419515.1	glucokinase family protein		3	1075	1009	912		2.8023	0.677767	0.707945	0.54307
NZ_CP020870.1	1525215	1525952	+	B9J09_RS07540	WP_046419507.1	pteridine reductase		3	1768	1542	1739		2.8023	1.11469	1.08191	1.03553
NZ_CP020870.1	1530864	1531490	-	B9J09_RS07565	WP_010893953.1	outer membrane lipoprotein carrier protein LolA		3	15787	13996	16135		2.8023	9.95341	9.82002	9.60794
NZ_CP020870.1	1536768	1537733	+	B9J09_RS07580	WP_010893949.1	thioredoxin-disulfide reductase		3	6158	6534	5472		2.8023	3.8825	4.58445	3.25842
NZ_CP020870.1	1543252	1543710	+	B9J09_RS07615	WP_046419493.1	NUDIX hydrolase		3	3554	3330	3282		2.8023	2.24073	2.33643	1.95434
NZ_CP020870.1	1563211	1563540	+	B9J09_RS07705	WP_031336788.1	hypothetical protein		3	2138	2853	1891		2.8023	1.34797	2.00175	1.12604
NZ_CP020870.1	1574226	1575953	+	B9J09_RS07785	WP_046419451.1	phosphoenolpyruvate--protein phosphotransferase		3	3957	3318	3140		2.8023	2.49481	2.32801	1.86978
NZ_CP020870.1	1588015	1588356	+	B9J09_RS07835	WP_046419426.1	cytochrome o ubiquinol oxidase subunit IV		3	1910	1842	1725		2.8023	1.20422	1.2924	1.02719
NZ_CP020870.1	1605076	1606293	-	B9J09_RS07890	WP_046419849.1	tryptophan synthase subunit beta		3	8160	6828	8664		2.8023	5.14473	4.79073	5.15917
NZ_CP020870.1	1611643	1612761	-	B9J09_RS07920	WP_023906755.1	chorismate synthase		3	25990	31570	28673		2.8023	16.3862	22.1505	17.074
NZ_CP020870.1	1627517	1629766	+	B9J09_RS07990	WP_046419390.1	DNA topoisomerase IV subunit A		3	6402	5083	5015		2.8023	4.03634	3.56639	2.98629
NZ_CP020870.1	1650914	1651480	+	B9J09_RS08090	WP_046419359.1	cytochrome b		3	1955	1887	1645		2.8023	1.23259	1.32398	0.979551
NZ_CP020870.1	1655641	1656357	+	B9J09_RS08120	WP_046419348.1	septum site-determining protein MinC		3	1543	1185	1157		2.8023	0.972833	0.831432	0.688961
NZ_CP020870.1	1664156	1665277	-	B9J09_RS08155	WP_023907837.1	rod shape-determining protein RodA		3	5049	3900	4226		2.8023	3.1833	2.73636	2.51646
NZ_CP020870.1	1665274	1667337	-	B9J09_RS08160	WP_031336832.1	penicillin-binding protein 2		3	4474	3224	5083		2.8023	2.82077	2.26206	3.02678
NZ_CP020870.1	1668972	1670015	-	B9J09_RS08175	WP_004083920.1	rod shape-determining protein		3	25650	18401	21668		2.8023	16.1718	12.9107	12.9027
NZ_CP020870.1	1687690	1689354	-	B9J09_RS08285	WP_046419326.1	CTP synthase		3	11794	7823	10817		2.8023	7.4359	5.48885	6.44122
NZ_CP020870.1	1689987	1691876	+	B9J09_RS08295	WP_046419323.1	DNA topoisomerase IV subunit B		3	5463	4315	4652		2.8023	3.44432	3.02753	2.77014
NZ_CP020870.1	1696963	1698282	-	B9J09_RS08315	WP_046419318.1	DUF445 domain-containing protein		3	2200	1546	1855		2.8023	1.38706	1.08472	1.1046
NZ_CP020870.1	1704559	1706436	+	B9J09_RS08350	WP_324836311.1	glycoside hydrolase family 6 protein		3	2402	1607	2179		2.8023	1.51442	1.12752	1.29753
NZ_CP020870.1	1709480	1709968	-	B9J09_RS08360	WP_046419823.1	8-oxo-dGTP diphosphatase		3	858	623	757		2.8023	0.540953	0.437116	0.450772
NZ_CP020870.1	1710036	1710533	-	B9J09_RS08365	WP_046419309.1	DUF1249 domain-containing protein		3	844	668	725		2.8023	0.532126	0.468689	0.431717
NZ_CP020870.1	1713965	1714882	+	B9J09_RS08380	WP_053014132.1	mechanosensitive ion channel family protein		3	5029	4786	4375		2.8023	3.17069	3.358	2.60519
NZ_CP020870.1	1724877	1725248	+	B9J09_RS08410	WP_230949946.1	hypothetical protein		3	705	535	626		2.8023	0.444489	0.375372	0.372765
NZ_CP020870.1	1735751	1736008	+	B9J09_RS08495	WP_080939579.1	hypothetical protein		3	1467	746	800		2.8023	0.924916	0.523416	0.476378
NZ_CP020870.1	1810129	1810389	-	B9J09_RS08830	WP_031336901.1	accessory factor UbiK family protein		3	3939	1779	2734		2.8023	2.48347	1.2482	1.62802
NZ_CP020870.1	1819690	1820007	-	B9J09_RS08905	WP_010893677.1	50S ribosomal protein L24		3	40897	21470	32761		2.8023	25.7848	15.064	19.5083
NZ_CP020870.1	1820415	1820681	-	B9J09_RS08915	WP_031336904.1	30S ribosomal protein S17		3	38542	21446	28032		2.8023	24.3	15.0472	16.6923
NZ_CP020870.1	1822035	1822370	-	B9J09_RS08935	WP_010893673.1	50S ribosomal protein L22		3	22504	11883	17766		2.8023	14.1884	8.33747	10.5792
NZ_CP020870.1	1828417	1828887	+	B9J09_RS08985	WP_010893664.1	F0F1 ATP synthase subunit B		3	5155	3634	3588		2.8023	3.25013	2.54972	2.13655
NZ_CP020870.1	1845935	1849810	-	B9J09_RS09070	WP_046419035.1	YhdP family protein		3	7576	6860	7477		2.8023	4.77653	4.81318	4.45234
NZ_CP020870.1	1862818	1864971	-	B9J09_RS09125	WP_046419018.1	response regulator		3	13129	11603	12526		2.8023	8.27759	8.14102	7.45888
NZ_CP020870.1	1866247	1867767	-	B9J09_RS09135	WP_046419015.1	lysine--tRNA ligase		3	6396	5124	5077		2.8023	4.03256	3.59515	3.02321
NZ_CP020870.1	1901170	1901892	-	B9J09_RS09270	WP_023907913.1	lipoprotein-releasing ABC transporter ATP-binding protein LolD		3	4469	3582	4079		2.8023	2.81762	2.51324	2.42893
NZ_CP020870.1	1923567	1924334	+	B9J09_RS09405	WP_010893569.1	polyprenyl diphosphate synthase		3	4931	5018	5112		2.8023	3.1089	3.52078	3.04405
NZ_CP020870.1	1930374	1931390	+	B9J09_RS09430	WP_046418933.1	UDP-3-O-(3-hydroxymyristoyl)glucosamine N-acyltransferase		3	8592	8911	7685		2.8023	5.4171	6.25223	4.5762
NZ_CP020870.1	1933973	1934677	+	B9J09_RS09450	WP_023907929.1	ribonuclease HII		3	2541	2197	2121		2.8023	1.60205	1.54148	1.263
NZ_CP020870.1	1976451	1977545	-	B9J09_RS09600	WP_046418812.1	acetylornithine deacetylase		3	1113	1039	1264		2.8023	0.701726	0.728994	0.752676
NZ_CP020870.1	2012198	2013106	-	B9J09_RS09775	WP_046418875.1	4-hydroxy-tetrahydrodipicolinate synthase		3	81763	92684	107481		2.8023	51.55	65.0299	64.0019
NZ_CP020870.1	2013259	2013834	+	B9J09_RS09780	WP_088372218.1	glycine cleavage system protein R		3	3203	3271	2918		2.8023	2.01943	2.29503	1.73759
NZ_CP020870.1	2017149	2018123	-	B9J09_RS09810	WP_046418769.1	thiamine-phosphate kinase		3	5589	3463	4913		2.8023	3.52376	2.42975	2.92555
NZ_CP020870.1	2018214	2018687	-	B9J09_RS09815	WP_046418766.1	transcription antitermination factor NusB		3	3668	2702	2980		2.8023	2.31261	1.8958	1.77451
NZ_CP020870.1	2024218	2025471	-	B9J09_RS09855	WP_046418746.1	serine hydroxymethyltransferase		3	6879	5919	6946		2.8023	4.33708	4.15295	4.13615
NZ_CP020870.1	2092099	2092818	-	B9J09_RS10125	WP_046418867.1	polysaccharide deacetylase family protein		3	7732	6607	7372		2.8023	4.87488	4.63567	4.38982
NZ_CP020870.1	2109059	2109847	+	B9J09_RS10210	WP_046418632.1	5'/3'-nucleotidase SurE		3	2699	2742	2114		2.8023	1.70167	1.92387	1.25883
NZ_CP020870.1	2111158	2111886	+	B9J09_RS10225	WP_046418628.1	peptidoglycan DD-metalloendopeptidase family protein		3	2892	2116	2512		2.8023	1.82335	1.48465	1.49583
NZ_CP020870.1	2153730	2155133	+	B9J09_RS10390	WP_046418571.1	glutamate--tRNA ligase		3	2416	2270	2101		2.8023	1.52324	1.5927	1.25109
NZ_CP020870.1	2171122	2172081	-	B9J09_RS10440	WP_031337080.1	M23 family metallopeptidase		3	17353	13327	14612		2.8023	10.9407	9.35063	8.70104
NZ_CP020870.1	2184863	2186338	-	B9J09_RS10505	WP_046418541.1	UDP-N-acetylmuramoyl-L-alanyl-D-glutamate--2,6-diaminopimelate ligase		3	4862	2743	3685		2.8023	3.0654	1.92457	2.19431
NZ_CP020870.1	2194663	2194863	-	B9J09_RS10555	WP_031337091.1	sulfur carrier protein ThiS		3	1269	1158	1270		2.8023	0.800081	0.812488	0.756249
NZ_CP020870.1	2203660	2204304	-	B9J09_RS10600	WP_304956528.1	LolA-related protein		3	1629	1328	1430		2.8023	1.02705	0.931765	0.851525
NZ_CP020870.1	2210121	2210528	+	B9J09_RS10645	WP_010893289.1	YeeE/YedE family protein		3	1047	907	875		2.8023	0.660114	0.636379	0.521038
NZ_CP020870.1	2224540	2225628	+	B9J09_RS10710	WP_023908098.1	ribonuclease D		3	2155	1722	1898		2.8023	1.35869	1.20821	1.13021
NZ_CP020870.1	2227097	2228152	-	B9J09_RS10720	WP_010893271.1	23S rRNA (cytidine(2498)-2'-O)-methyltransferase RlmM		3	1022	852	926		2.8023	0.644352	0.597789	0.551407
NZ_CP020870.1	2232969	2233970	-	B9J09_RS10750	WP_171817052.1	phenylalanine--tRNA ligase subunit alpha		3	7628	5540	6504		2.8023	4.80931	3.88703	3.87295
NZ_CP020870.1	2244344	2245207	-	B9J09_RS10810	WP_010894958.1	A24 family peptidase		3	5038	3536	4164		2.8023	3.17636	2.48096	2.47954
NZ_CP020870.1	2255155	2256318	+	B9J09_RS10855	WP_046418841.1	ADP-forming succinate--CoA ligase subunit beta		3	31691	23761	25362		2.8023	19.9806	16.6714	15.1024
NZ_CP020870.1	2257486	2258097	+	B9J09_RS13160	WP_230949970.1	hypothetical protein		3	1038	641	955		2.8023	0.65444	0.449745	0.568676
NZ_CP020870.1	2266108	2267172	-	B9J09_RS10885	WP_046418452.1	S-methyl-5-thioribose-1-phosphate isomerase		3	1222	1037	1062		2.8023	0.770448	0.727591	0.632391
NZ_CP020870.1	2267298	2267978	-	B9J09_RS10890	WP_171817055.1	DUF3011 domain-containing protein		3	2510	2147	2021		2.8023	1.58251	1.5064	1.20345
NZ_CP020870.1	2281640	2282440	+	B9J09_RS10955	WP_230949963.1	ABC transporter permease		3	13153	14100	12301		2.8023	8.29272	9.89299	7.3249
NZ_CP020870.1	2283547	2283837	+	B9J09_RS10970	WP_046418838.1	DUF4190 domain-containing protein		3	8857	6377	7670		2.8023	5.58417	4.4743	4.56727
NZ_CP020870.1	2284127	2285182	+	B9J09_RS10975	WP_010894990.1	quinone-dependent dihydroorotate dehydrogenase		3	2200	1800	1773		2.8023	1.38706	1.26293	1.05577
NZ_CP020870.1	2287173	2287856	-	B9J09_RS10990	WP_046418427.1	phosphatase PAP2 family protein		3	2038	1670	1821		2.8023	1.28492	1.17172	1.08435
NZ_CP020870.1	2290536	2291114	+	B9J09_RS11005	WP_010894997.1	response regulator transcription factor		3	1532	1500	1368		2.8023	0.965897	1.05245	0.814606
NZ_CP020870.1	2293693	2293770	+	B9J09_RS11020	rna-B9J09_RS11020		tRNA-Arg	3	511	264	369		2.8023	0.322176	0.18523	0.219729
NZ_CP020870.1	2309317	2309622	+	B9J09_RS11080	WP_031337122.1	glutaredoxin 3		3	5559	4431	4625		2.8023	3.50485	3.10892	2.75406
NZ_CP020870.1	2330005	2331876	-	B9J09_RS11175	WP_046418379.1	ATP-binding cassette domain-containing protein		3	8781	7190	8488		2.8023	5.53626	5.04472	5.05437
NZ_CP020871.1	18837	19124	-	B9J09_RS11995	WP_004085905.1	type II toxin-antitoxin system RelE/ParE family toxin		3	1850	1885	2078		2.8023	1.16639	1.32257	1.23739
NZ_CP020871.1	19117	19359	-	B9J09_RS12000	WP_004085758.1	type II toxin-antitoxin system ParD family antitoxin		3	1551	1635	1820		2.8023	0.977876	1.14717	1.08376
NZ_CP020871.1	28501	31065	-	B9J09_RS12065	WP_046417530.1	conjugal transfer protein TrbE		3	11344	9191	9861		2.8023	7.15218	6.44868	5.87195
NZ_CP020871.1	34206	35117	+	B9J09_RS12100	WP_004091489.1	replication protein RepA		3	4769	4163	4038		2.8023	3.00677	2.92089	2.40452
NZ_CP020870.1	2340755	2341945	-	B9J09_RS11210	WP_010895045.1	elongation factor Tu		3	44470	28420	44724		2.8023	28.0375	19.9403	26.6319
NZ_CP020870.1	2356920	2357477	-	B9J09_RS11260	WP_004084694.1	transcription termination/antitermination protein NusG		3	12651	7349	9347		2.8023	7.97622	5.15628	5.56588
NZ_CP020870.1	2358137	2359327	-	B9J09_RS11275	WP_010895045.1	elongation factor Tu		3	42803	25284	40404		2.8023	26.9865	17.74	24.0594
NZ_CP020870.1	2361611	2362237	-	B9J09_RS11305	WP_060870208.1	50S ribosomal protein L25/general stress protein Ctc		3	10541	6240	8838		2.8023	6.6459	4.37817	5.26278
NZ_CP020870.1	2394808	2394984	-	B9J09_RS13175	WP_010895098.1	hypothetical protein		3	5288	3570	4150		2.8023	3.33398	2.50482	2.47121
NZ_CP020870.1	2408751	2410382	-	B9J09_RS11515	WP_031337155.1	ATP-dependent RNA helicase RhlB		3	21271	18039	18369		2.8023	13.411	12.6567	10.9382
NZ_CP020870.1	2416714	2418168	-	B9J09_RS11540	WP_046420866.1	S41 family peptidase		3	6321	5451	5649		2.8023	3.98527	3.82459	3.36382
NZ_CP020870.1	2458740	2462174	+	B9J09_RS11690	WP_046420915.1	SbcC/MukB-like Walker B domain-containing protein		3	1780	1217	1556		2.8023	1.12226	0.853884	0.926554
NZ_CP020870.1	2473967	2475226	-	B9J09_RS11745	WP_230949890.1	COG2958 family protein		3	6228	4370	5174		2.8023	3.92664	3.06612	3.08097
NZ_CP020870.1	2476738	2477169	+	B9J09_RS11760	WP_046420940.1	hypothetical protein		3	781	824	845		2.8023	0.492406	0.578143	0.503174
NZ_CP020870.1	2482377	2482453	+	B9J09_RS11785	rna-B9J09_RS11785		tRNA-Pro	3	14470	11779	11612		2.8023	9.12306	8.2645	6.91462
NZ_CP020870.1	2501753	2503108	-	B9J09_RS11885	WP_046417560.1	tRNA uridine-5-carboxymethylaminomethyl(34) synthesis GTPase MnmE		3	4465	3366	3707		2.8023	2.8151	2.36169	2.20741
NZ_CP020870.1	11317	12081	+	B9J09_RS00050	WP_010892559.1	TonB-system energizer ExbB		2	13136	9837	12228		1.8682	8.282	6.90194	7.28143
NZ_CP020870.1	16896	17813	+	B9J09_RS00075	WP_010892566.1	oxygen-dependent coproporphyrinogen oxidase		2	895	680	697		1.8682	0.564281	0.477109	0.415044
NZ_CP020870.1	21591	22685	-	B9J09_RS00100	WP_010892575.1	3-deoxy-7-phosphoheptulonate synthase		2	6254	4903	5720		1.8682	3.94303	3.44009	3.4061
NZ_CP020870.1	23858	24421	+	B9J09_RS00115	WP_010892577.1	Tfp pilus assembly protein FimT/FimU		2	8010	4713	7586		1.8682	5.05015	3.30678	4.51725
NZ_CP020870.1	24431	24907	+	B9J09_RS00120	WP_046417592.1	type IV pilus modification protein PilV		2	1794	871	1495		1.8682	1.13108	0.61112	0.89023
NZ_CP020870.1	24904	25854	+	B9J09_RS00125	WP_046417594.1	PilW family protein		2	4650	2559	4114		1.8682	2.93174	1.79547	2.44977
NZ_CP020870.1	26462	30100	+	B9J09_RS00135	WP_046417600.1	pilus assembly protein		2	21221	8948	20776		1.8682	13.3794	6.27819	12.3715
NZ_CP020870.1	30103	30522	+	B9J09_RS00140	WP_046417602.1	type IV pilin protein		2	2297	749	1952		1.8682	1.44822	0.525521	1.16236
NZ_CP020870.1	34898	35302	-	B9J09_RS00160	WP_004085069.1	large-conductance mechanosensitive channel protein MscL		2	3744	2494	3670		1.8682	2.36052	1.74987	2.18538
NZ_CP020870.1	37723	38604	+	B9J09_RS00180	WP_046417611.1	23S rRNA (adenine(2030)-N(6))-methyltransferase RlmJ		2	3772	3602	4663		1.8682	2.37818	2.52727	2.77669
NZ_CP020870.1	56732	57457	-	B9J09_RS00250	WP_046417621.1	ComF family protein		2	2976	1997	2194		1.8682	1.87631	1.40116	1.30647
NZ_CP020870.1	75137	75934	+	B9J09_RS00325	WP_046417632.1	aminotransferase class IV family protein		2	3287	2561	2598		1.8682	2.07239	1.79687	1.54704
NZ_CP020870.1	76246	77226	-	B9J09_RS00330	WP_046417633.1	fimbrial protein		2	8817	7796	7112		1.8682	5.55895	5.46991	4.235
NZ_CP020870.1	78914	81619	-	B9J09_RS00340	WP_046417640.1	fimbria/pilus outer membrane usher protein		2	21790	15948	17171		1.8682	13.7382	11.1896	10.2248
NZ_CP020870.1	87975	88253	-	B9J09_RS00370	WP_010892636.1	RNA chaperone Hfq		2	36607	24350	30835		1.8682	23.08	17.0847	18.3614
NZ_CP020870.1	89310	90206	-	B9J09_RS00380	WP_046417656.1	dihydropteroate synthase		2	5359	4658	4554		1.8682	3.37875	3.26819	2.71178
NZ_CP020870.1	94492	96324	-	B9J09_RS00410	WP_046417663.1	dihydroxy-acid dehydratase		2	9992	8992	8776		1.8682	6.29977	6.30906	5.22586
NZ_CP020870.1	97300	97497	+	B9J09_RS00415	WP_010892647.1	zinc-finger domain-containing protein		2	292	207	277		1.8682	0.184101	0.145237	0.164946
NZ_CP020870.1	104416	104676	+	B9J09_RS00445	WP_010892653.1	30S ribosomal protein S16		2	12496	8461	10482		1.8682	7.87849	5.93649	6.24174
NZ_CP020870.1	147525	149213	-	B9J09_RS00630	WP_046418242.1	arginine--tRNA ligase		2	3252	3064	2773		1.8682	2.05033	2.14979	1.65124
NZ_CP020870.1	151815	154178	+	B9J09_RS00650	WP_046417743.1	phosphomannomutase/phosphoglucomutase		2	17954	14105	18042		1.8682	11.3197	9.89649	10.7435
NZ_CP020870.1	161656	162477	+	B9J09_RS12765	WP_230949920.1	DUF2326 domain-containing protein		2	1641	824	1521		1.8682	1.03462	0.578143	0.905713
NZ_CP020870.1	182873	183517	+	B9J09_RS00775	WP_010892718.1	hemolysin III family protein		2	4113	3086	2838		1.8682	2.59317	2.16523	1.68995
NZ_CP020870.1	183742	184755	-	B9J09_RS00780	WP_031336169.1	glycosyltransferase family 2 protein		2	5824	5438	4572		1.8682	3.67192	3.81547	2.7225
NZ_CP020870.1	195152	195700	-	B9J09_RS00830	WP_004085039.1	ADP compounds hydrolase NudE		2	10302	9647	10201		1.8682	6.49522	6.76863	6.07441
NZ_CP020870.1	195742	197199	+	B9J09_RS00835	WP_046417771.1	adenosylmethionine--8-amino-7-oxononanoate transaminase		2	10032	8546	9450		1.8682	6.32499	5.99613	5.62721
NZ_CP020870.1	197190	197924	+	B9J09_RS00840	WP_046417775.1	16S rRNA (uracil(1498)-N(3))-methyltransferase		2	2569	1735	2170		1.8682	1.61971	1.21733	1.29217
NZ_CP020870.1	213518	213847	+	B9J09_RS00905	WP_004572981.1	DnaJ domain-containing protein		2	1783	1185	1498		1.8682	1.12415	0.831432	0.892017
NZ_CP020870.1	218858	219652	+	B9J09_RS00935	WP_046417802.1	indole-3-glycerol phosphate synthase TrpC		2	9398	7351	8935		1.8682	5.92526	5.15768	5.32054
NZ_CP020870.1	238028	239536	+	B9J09_RS01025	WP_010892773.1	glucose-6-phosphate isomerase		2	5187	3738	4140		1.8682	3.27031	2.62269	2.46525
NZ_CP020870.1	253609	256692	-	B9J09_RS01095	WP_046417832.1	efflux RND transporter permease subunit		2	13181	8936	12408		1.8682	8.31037	6.26977	7.38862
NZ_CP020870.1	290769	291878	-	B9J09_RS01245	WP_053014116.1	AI-2E family transporter		2	3475	2829	3102		1.8682	2.19092	1.98491	1.84715
NZ_CP020870.1	302964	303182	+	B9J09_RS01295	WP_046417889.1	AbrB/MazE/SpoVT family DNA-binding domain-containing protein		2	617	415	537		1.8682	0.389007	0.291177	0.319768
NZ_CP020870.1	326689	328830	+	B9J09_RS01435	WP_046417926.1	NADH-quinone oxidoreductase subunit L		2	7161	3753	6524		1.8682	4.51488	2.63322	3.88486
NZ_CP020870.1	328852	330357	+	B9J09_RS01440	WP_046417929.1	NADH-quinone oxidoreductase subunit M		2	9168	6932	7930		1.8682	5.78025	4.8637	4.72209
NZ_CP020870.1	339931	340722	+	B9J09_RS01490	WP_230951035.1	transposase		2	16956	12109	15935		1.8682	10.6904	8.49604	9.48884
NZ_CP020870.1	358331	360487	+	B9J09_RS01570	WP_046417958.1	ATP-dependent DNA helicase RecG		2	3313	2295	3067		1.8682	2.08878	1.61024	1.82631
NZ_CP020870.1	385515	386129	-	B9J09_RS01655	WP_046417971.1	thiamine phosphate synthase		2	849	688	757		1.8682	0.535279	0.482722	0.450772
NZ_CP020870.1	407060	407212	-	B9J09_RS12295	WP_155114897.1	hypothetical protein		2	3362	2515	2263		1.8682	2.11968	1.7646	1.34755
NZ_CP020870.1	409226	409612	+	B9J09_RS01780	WP_010892935.1	iron-sulfur cluster insertion protein ErpA		2	13638	10485	10412		1.8682	8.5985	7.35659	6.20005
NZ_CP020870.1	409704	410663	-	B9J09_RS01785	WP_010892936.1	TerC family protein		2	12750	11508	11489		1.8682	8.03864	8.07436	6.84138
NZ_CP020870.1	422831	423580	-	B9J09_RS01840	WP_010892950.1	MlaE family lipid ABC transporter permease subunit		2	6855	5445	5511		1.8682	4.32195	3.82038	3.28165
NZ_CP020870.1	447749	448519	-	B9J09_RS01930	WP_010892971.1	CDP-diacylglycerol--serine O-phosphatidyltransferase		2	2181	1990	1924		1.8682	1.37508	1.39624	1.14569
NZ_CP020870.1	459379	460383	-	B9J09_RS01990	WP_046418023.1	type I glyceraldehyde-3-phosphate dehydrogenase		2	8650	7759	8139		1.8682	5.45366	5.44395	4.84655
NZ_CP020870.1	463625	464365	+	B9J09_RS02005	WP_228762780.1	type IV pilus biogenesis/stability protein PilW		2	3406	2674	3654		1.8682	2.14742	1.87616	2.17585
NZ_CP020870.1	468848	469987	-	B9J09_RS02030	WP_046418031.1	molybdopterin-synthase adenylyltransferase MoeB		2	4099	2786	3558		1.8682	2.58434	1.95474	2.11869
NZ_CP020870.1	482354	482430	+	B9J09_RS02085	rna-B9J09_RS02085		tRNA-Asn	2	411	400	595		1.8682	0.259128	0.280652	0.354306
NZ_CP020870.1	483083	484042	+	B9J09_RS02100	WP_230951036.1	transposase		2	16530	11831	15673		1.8682	10.4219	8.30099	9.33283
NZ_CP020870.1	507705	508613	-	B9J09_RS02240	WP_004088756.1	recombination-associated protein RdgC		2	2017	1618	1664		1.8682	1.27168	1.13524	0.990865
NZ_CP020870.1	519017	520072	-	B9J09_RS02305	WP_080939540.1	phosphoribosylformylglycinamidine cyclo-ligase		2	2760	2620	2514		1.8682	1.74013	1.83827	1.49702
NZ_CP020870.1	530474	532753	-	B9J09_RS02365	WP_046418104.1	catecholate siderophore receptor Fiu		2	4205	3534	3702		1.8682	2.65117	2.47956	2.20444
NZ_CP020870.1	543229	544173	+	B9J09_RS02410	WP_004083511.1	UDP-glucuronic acid decarboxylase family protein		2	18671	12485	15041		1.8682	11.7717	8.75985	8.95649
NZ_CP020870.1	544176	545129	+	B9J09_RS02415	WP_004083510.1	glycosyltransferase		2	7855	5275	6933		1.8682	4.95243	3.7011	4.12841
NZ_CP020870.1	588517	589569	+	B9J09_RS02640	WP_010893199.1	endolytic transglycosylase MltG		2	3101	2849	3187		1.8682	1.95512	1.99894	1.89777
NZ_CP020870.1	590558	590911	+	B9J09_RS02650	WP_004083467.1	PilZ domain-containing protein		2	3011	2235	2700		1.8682	1.89838	1.56814	1.60777
NZ_CP020870.1	595906	597249	+	B9J09_RS02690	WP_046418300.1	TRZ/ATZ family hydrolase		2	5914	5553	5679		1.8682	3.72867	3.89615	3.38168
NZ_CP020870.1	597280	598020	+	B9J09_RS02695	WP_046418157.1	bifunctional 2-polyprenyl-6-hydroxyphenol methylase/3-demethylubiquinol 3-O-methyltransferase UbiG		2	501	376	355		1.8682	0.315871	0.263813	0.211393
NZ_CP020870.1	598007	598696	+	B9J09_RS02700	WP_010894913.1	phosphoglycolate phosphatase		2	879	565	784		1.8682	0.554193	0.396421	0.46685
NZ_CP020870.1	611526	612335	+	B9J09_RS02780	WP_031336356.1	amidohydrolase		2	713	514	633		1.8682	0.449533	0.360638	0.376934
NZ_CP020870.1	613338	614768	-	B9J09_RS02790	WP_010894897.1	23S rRNA pseudouridine(2605) synthase RluB		2	1743	1307	1319		1.8682	1.09893	0.917031	0.785427
NZ_CP020870.1	614761	615744	-	B9J09_RS02795	WP_046418179.1	SMC-Scp complex subunit ScpB		2	1166	855	958		1.8682	0.735141	0.599894	0.570462
NZ_CP020870.1	630397	631068	+	B9J09_RS02865	WP_023907432.1	(d)CMP kinase		2	13650	7880	14015		1.8682	8.60607	5.52885	8.34554
NZ_CP020870.1	686207	687256	+	B9J09_RS03115	WP_046420699.1	NAD(P)-dependent alcohol dehydrogenase		2	21743	19007	20578		1.8682	13.7086	13.3359	12.2536
NZ_CP020870.1	704958	706361	+	B9J09_RS03180	WP_046420677.1	GumC family protein		2	5758	3107	4168		1.8682	3.63031	2.17997	2.48193
NZ_CP020870.1	709344	710435	+	B9J09_RS03195	WP_046420670.1	acyltransferase family protein		2	4288	2407	2814		1.8682	2.7035	1.68882	1.67566
NZ_CP020870.1	720935	721681	+	B9J09_RS03250	WP_046420655.1	S-methyl-5'-thioinosine phosphorylase		2	7311	5974	6716		1.8682	4.60945	4.19154	3.99919
NZ_CP020870.1	726559	726951	-	B9J09_RS03280	WP_031336396.1	outer membrane protein assembly factor BamE		2	6094	5757	4990		1.8682	3.84215	4.03929	2.9714
NZ_CP020870.1	740045	741586	+	B9J09_RS03355	WP_046420629.1	alpha/beta hydrolase		2	6366	4025	5616		1.8682	4.01364	2.82406	3.34417
NZ_CP020870.1	751375	752220	-	B9J09_RS12875	WP_230950022.1	hypothetical protein		2	874	654	830		1.8682	0.551041	0.458866	0.494242
NZ_CP020870.1	758201	758356	-	B9J09_RS12120	WP_230949911.1	hypothetical protein		2	34090	24087	24002		1.8682	21.4931	16.9002	14.2925
NZ_CP020870.1	811605	812336	-	B9J09_RS03690	WP_023906309.1	DNA repair protein RecO		2	1302	991	1078		1.8682	0.820887	0.695316	0.641919
NZ_CP020870.1	829722	831986	+	B9J09_RS03760	WP_046420522.1	catalase/peroxidase HPI		2	12518	12869	13977		1.8682	7.89236	9.02928	8.32291
NZ_CP020870.1	832597	833787	+	B9J09_RS03770	WP_046420520.1	D-alanyl-D-alanine carboxypeptidase family protein		2	18473	18636	17367		1.8682	11.6469	13.0756	10.3416
NZ_CP020870.1	834823	835290	+	B9J09_RS03785	WP_046420516.1	Holliday junction resolvase RuvX		2	8197	6593	7373		1.8682	5.16805	4.62585	4.39041
NZ_CP020870.1	850033	850806	+	B9J09_RS03850	WP_046420492.1	imidazole glycerol phosphate synthase subunit HisF		2	1251	1091	1287		1.8682	0.788732	0.765479	0.766372
NZ_CP020870.1	874393	875630	+	null	frameshifted	hemagglutinin		2	368	302	424		1.8682	0.232017	0.211892	0.25248
NZ_CP020870.1	895153	897474	-	B9J09_RS04065	WP_046420327.1	Tex family protein		2	3911	3283	3264		1.8682	2.46581	2.30345	1.94362
NZ_CP020870.1	901903	902595	-	B9J09_RS04100	WP_046420319.1	PP2C family serine/threonine-protein phosphatase		2	3756	2812	3111		1.8682	2.36809	1.97298	1.85251
NZ_CP020870.1	908691	909074	-	B9J09_RS04140	WP_010894598.1	Co2+/Mg2+ efflux protein ApaG		2	2079	1961	2002		1.8682	1.31077	1.3759	1.19213
NZ_CP020870.1	909111	909908	-	B9J09_RS04145	WP_031336483.1	16S rRNA (adenine(1518)-N(6)/adenine(1519)-N(6))-dimethyltransferase RsmA		2	1225	1112	1178		1.8682	0.77234	0.780213	0.701466
NZ_CP020870.1	922178	922849	+	B9J09_RS04195	WP_031336487.1	DsbA family protein		2	3414	2871	3056		1.8682	2.15246	2.01438	1.81976
NZ_CP020870.1	922939	925320	-	B9J09_RS04200	WP_046420415.1	TonB-dependent receptor		2	6969	5942	6690		1.8682	4.39382	4.16909	3.98371
NZ_CP020870.1	928732	928866	-	B9J09_RS13310	WP_262363595.1	hypothetical protein		2	298	219	268		1.8682	0.187883	0.153657	0.159586
NZ_CP020870.1	952104	953009	-	B9J09_RS04385	WP_010894553.1	lipid A hydroxylase LpxO		2	3715	3091	3509		1.8682	2.34224	2.16874	2.08951
NZ_CP020870.1	972649	973266	+	B9J09_RS04465	WP_010894538.1	TetR/AcrR family transcriptional regulator		2	6000	4680	4617		1.8682	3.78289	3.28363	2.74929
NZ_CP020870.1	981460	981738	+	B9J09_RS04510	WP_010894528.1	CopG family ribbon-helix-helix protein		2	3412	2467	3215		1.8682	2.1512	1.73092	1.91444
NZ_CP020870.1	982757	982969	+	B9J09_RS04525	WP_230950355.1	type II toxin-antitoxin system ParD family antitoxin		2	7870	6949	8419		1.8682	4.96189	4.87563	5.01328
NZ_CP020870.1	982962	983258	+	B9J09_RS04530	WP_046420237.1	type II toxin-antitoxin system RelE/ParE family toxin		2	4346	3800	4717		1.8682	2.74007	2.66619	2.80884
NZ_CP020870.1	985291	985599	+	B9J09_RS04555	WP_010894519.1	type II toxin-antitoxin system RelE/ParE family toxin		2	664	490	617		1.8682	0.41864	0.343799	0.367406
NZ_CP020870.1	985708	986232	+	B9J09_RS04560	WP_046420230.1	hypothetical protein		2	1604	1510	1420		1.8682	1.01129	1.05946	0.84557
NZ_CP020870.1	986226	986783	+	B9J09_RS04565	WP_046420226.1	recombinase family protein		2	2569	1904	2563		1.8682	1.61971	1.3359	1.52619
NZ_CP020870.1	1001900	1002451	-	B9J09_RS04655	WP_031336526.1	NUDIX hydrolase		2	7725	7044	7148		1.8682	4.87047	4.94228	4.25643
NZ_CP020870.1	1007767	1008855	+	B9J09_RS04695	WP_046420207.1	branched-chain amino acid aminotransferase		2	2930	2288	2801		1.8682	1.84731	1.60533	1.66792
NZ_CP020870.1	1009391	1009933	-	B9J09_RS04705	WP_228762851.1	DUF3426 domain-containing protein		2	887	768	673		1.8682	0.559237	0.538852	0.400753
NZ_CP020870.1	1021749	1021970	+	B9J09_RS04755	WP_046420195.1	hypothetical protein		2	499	438	472		1.8682	0.31461	0.307314	0.281063
NZ_CP020870.1	1030531	1031424	+	B9J09_RS04780	WP_031336539.1	regulatory signaling modulator protein AmpE		2	2067	2484	2286		1.8682	1.3032	1.74285	1.36125
NZ_CP020870.1	1069118	1070086	-	B9J09_RS04935	WP_046420155.1	SPOR domain-containing protein		2	5802	5481	4653		1.8682	3.65805	3.84564	2.77073
NZ_CP020870.1	1078433	1079731	+	B9J09_RS04980	WP_060871466.1	dicarboxylate/amino acid:cation symporter		2	5676	4380	5485		1.8682	3.57861	3.07314	3.26616
NZ_CP020870.1	1086518	1086761	-	null	frameshifted%3B incomplete%3B partial in the middle of a contig%3B missing N-terminus and C-terminus	recombinase family protein		2	758	477	630		1.8682	0.477905	0.334678	0.375147
NZ_CP020870.1	1092255	1093226	-	B9J09_RS05065	WP_046420374.1	quinolinate synthase NadA		2	11797	14262	10538		1.8682	7.43779	10.0067	6.27508
NZ_CP020870.1	1095939	1096589	-	B9J09_RS05090	WP_230949928.1	iron-containing redox enzyme family protein		2	2252	1763	1776		1.8682	1.41984	1.23697	1.05756
NZ_CP020870.1	1096591	1097055	-	B9J09_RS05095	WP_046420127.1	GNAT family N-acetyltransferase		2	720	652	602		1.8682	0.453947	0.457463	0.358474
NZ_CP020870.1	1107857	1108378	+	B9J09_RS05155	WP_010894371.1	crossover junction endodeoxyribonuclease RuvC		2	10831	6749	8503		1.8682	6.82874	4.7353	5.0633
NZ_CP020870.1	1119489	1120208	+	B9J09_RS05220	WP_010894358.1	deoxyribonuclease V		2	1382	1046	1098		1.8682	0.871325	0.733905	0.653828
NZ_CP020870.1	1123445	1125250	-	B9J09_RS05240	WP_046420367.1	phosphomethylpyrimidine synthase ThiC		2	6224	6866	5362		1.8682	3.92412	4.81739	3.19292
NZ_CP020870.1	1129682	1129864	+	B9J09_RS05270	WP_046419283.1	hypothetical protein		2	1183	643	945		1.8682	0.745859	0.451148	0.562721
NZ_CP020870.1	1131533	1131847	+	B9J09_RS05290	WP_046419276.1	single-stranded DNA-binding protein		2	546	360	452		1.8682	0.344243	0.252587	0.269153
NZ_CP020870.1	1137780	1137962	+	B9J09_RS05350	WP_046419283.1	hypothetical protein		2	947	475	732		1.8682	0.597066	0.333274	0.435885
NZ_CP020870.1	1139709	1140023	+	B9J09_RS05370	WP_046419276.1	single-stranded DNA-binding protein		2	543	364	446		1.8682	0.342351	0.255393	0.26558
NZ_CP020870.1	1144624	1145037	-	B9J09_RS05410	WP_060870210.1	DUF3693 domain-containing protein		2	3067	2189	2492		1.8682	1.93369	1.53587	1.48392
NZ_CP020870.1	1145777	1145959	+	B9J09_RS05425	WP_046419283.1	hypothetical protein		2	948	476	733		1.8682	0.597696	0.333976	0.436481
NZ_CP020870.1	1147706	1148020	+	B9J09_RS05445	WP_046419276.1	single-stranded DNA-binding protein		2	543	364	448		1.8682	0.342351	0.255393	0.266771
NZ_CP020870.1	1153862	1154044	+	B9J09_RS05500	WP_046419283.1	hypothetical protein		2	1186	637	947		1.8682	0.747751	0.446938	0.563912
NZ_CP020870.1	1155713	1156027	+	B9J09_RS05520	WP_046419276.1	single-stranded DNA-binding protein		2	541	360	448		1.8682	0.34109	0.252587	0.266771
NZ_CP020870.1	1158035	1158364	+	B9J09_RS05540	WP_046419268.1	hypothetical protein		2	795	337	523		1.8682	0.501233	0.236449	0.311432
NZ_CP020870.1	1164778	1165002	-	B9J09_RS05590	WP_230950005.1	major capsid protein		2	873	551	739		1.8682	0.55041	0.386598	0.440054
NZ_CP020870.1	1167836	1168264	+	B9J09_RS05630	WP_046419243.1	DUF3693 domain-containing protein		2	1938	2025	1921		1.8682	1.22187	1.4208	1.1439
NZ_CP020870.1	1174667	1176184	-	B9J09_RS05675	WP_046419812.1	fumarate hydratase		2	3450	3395	3674		1.8682	2.17516	2.38203	2.18776
NZ_CP020870.1	1178246	1179839	-	null	frameshifted	S41 family peptidase		2	1169	1079	1243		1.8682	0.737033	0.757059	0.740172
NZ_CP020870.1	1195439	1196665	-	B9J09_RS05760	WP_046419213.1	P22 phage major capsid protein family protein		2	753	671	568		1.8682	0.474752	0.470794	0.338228
NZ_CP020870.1	1202973	1203695	-	B9J09_RS05805	WP_046419197.1	hypothetical protein		2	8909	11483	13636		1.8682	5.61696	8.05682	8.11985
NZ_CP020870.1	1209817	1210335	-	B9J09_RS05860	WP_046419177.1	hypothetical protein		2	10755	10808	9467		1.8682	6.78083	7.58322	5.63733
NZ_CP020870.1	1211004	1211519	+	B9J09_RS05870	WP_046419172.1	hypothetical protein		2	2210	2453	2035		1.8682	1.39336	1.7211	1.21179
NZ_CP020870.1	1211516	1211911	+	B9J09_RS05875	WP_046419169.1	hypothetical protein		2	1144	1449	1252		1.8682	0.721271	1.01666	0.745531
NZ_CP020870.1	1211908	1212375	+	B9J09_RS05880	WP_046419166.1	DUF1566 domain-containing protein		2	1013	1291	1078		1.8682	0.638678	0.905805	0.641919
NZ_CP020870.1	1227479	1227817	-	B9J09_RS05970	WP_046420050.1	P-II family nitrogen regulator		2	6769	7058	7112		1.8682	4.26773	4.95211	4.235
NZ_CP020870.1	1231819	1232820	+	B9J09_RS05990	WP_046420045.1	mitochondrial fission ELM1 family protein		2	3280	2509	2508		1.8682	2.06798	1.76039	1.49344
NZ_CP020870.1	1233665	1234219	+	B9J09_RS06000	WP_046420040.1	hypothetical protein		2	2619	2441	2705		1.8682	1.65123	1.71268	1.61075
NZ_CP020870.1	1236063	1236527	+	B9J09_RS06010	WP_010894300.1	thioredoxin family protein		2	10028	10874	9674		1.8682	6.32247	7.62953	5.7606
NZ_CP020870.1	1238372	1239019	-	B9J09_RS06020	WP_046420035.1	SCP2 domain-containing protein		2	7113	7456	6988		1.8682	4.48461	5.23135	4.16116
NZ_CP020870.1	1248791	1249798	+	B9J09_RS06060	WP_031336609.1	ketol-acid reductoisomerase		2	4083	4730	3914		1.8682	2.57426	3.31871	2.33068
NZ_CP020870.1	1251949	1253001	+	B9J09_RS06075	WP_046420022.1	threonine dehydratase		2	3596	2978	3736		1.8682	2.26721	2.08945	2.22468
NZ_CP020870.1	1255108	1256082	-	B9J09_RS06085	WP_010894284.1	beta-ketoacyl-ACP synthase III		2	20805	13845	15868		1.8682	13.1172	9.71407	9.44895
NZ_CP020870.1	1257086	1258933	-	B9J09_RS06100	WP_046420019.1	glycosyltransferase family 39 protein		2	9819	7695	8792		1.8682	6.1907	5.39904	5.23539
NZ_CP020870.1	1259899	1260858	+	B9J09_RS06110	WP_023907647.1	DUF58 domain-containing protein		2	4862	4348	3823		1.8682	3.0654	3.05069	2.27649
NZ_CP020870.1	1282202	1282987	+	B9J09_RS06240	WP_046419984.1	YggS family pyridoxal phosphate-dependent enzyme		2	2522	2276	2200		1.8682	1.59007	1.59691	1.31004
NZ_CP020870.1	1301214	1303103	-	B9J09_RS06350	WP_046419664.1	hypothetical protein		2	4337	2714	3360		1.8682	2.7344	1.90422	2.00079
NZ_CP020870.1	1306426	1306983	-	B9J09_RS06380	WP_230949932.1	hypothetical protein		2	1077	1099	1354		1.8682	0.679028	0.771092	0.806269
NZ_CP020870.1	1306902	1307270	-	B9J09_RS06385	WP_046419652.1	DUF4054 domain-containing protein		2	2483	2513	2965		1.8682	1.56548	1.7632	1.76557
NZ_CP020870.1	1307270	1307623	-	B9J09_RS06390	WP_046419651.1	hypothetical protein		2	1577	1533	2005		1.8682	0.994269	1.0756	1.19392
NZ_CP020870.1	1313350	1314900	-	B9J09_RS06430	WP_046419640.1	phage terminase large subunit		2	711	673	775		1.8682	0.448272	0.472197	0.461491
NZ_CP020870.1	1328407	1328757	+	B9J09_RS06570	WP_046419917.1	hypothetical protein		2	20777	23779	22922		1.8682	13.0995	16.6841	13.6494
NZ_CP020870.1	1329458	1329847	+	B9J09_RS06580	WP_046419752.1	hypothetical protein		2	2802	2252	1964		1.8682	1.76661	1.58007	1.16951
NZ_CP020870.1	1338132	1340723	+	B9J09_RS06645	WP_046419728.1	bifunctional lysylphosphatidylglycerol flippase/synthetase MprF		2	21374	17736	19020		1.8682	13.4759	12.4441	11.3259
NZ_CP020870.1	1341037	1344342	-	B9J09_RS06650	WP_046419726.1	ankyrin repeat domain-containing protein		2	14368	10791	13736		1.8682	9.05875	7.57129	8.1794
NZ_CP020870.1	1344762	1345988	+	B9J09_RS06660	WP_171817076.1	beta-ketoacyl-[acyl-carrier-protein] synthase family protein		2	1504	1629	1309		1.8682	0.948244	1.14296	0.779473
NZ_CP020870.1	1345985	1346764	+	B9J09_RS06665	WP_023906627.1	beta-ketoacyl synthase chain length factor		2	2361	2405	2251		1.8682	1.48857	1.68742	1.34041
NZ_CP020870.1	1350338	1351372	+	B9J09_RS06690	WP_046419718.1	type IV pilus twitching motility protein PilT		2	11121	9108	9142		1.8682	7.01158	6.39045	5.4438
NZ_CP020870.1	1351538	1352668	+	B9J09_RS06695	WP_010894128.1	PilT/PilU family type 4a pilus ATPase		2	19621	15681	16367		1.8682	12.3707	11.0023	9.74609
NZ_CP020870.1	1358677	1359351	-	B9J09_RS06730	WP_046419709.1	alpha/beta hydrolase		2	5355	3887	4559		1.8682	3.37623	2.72724	2.71476
NZ_CP020870.1	1366379	1367308	+	B9J09_RS06750	WP_010894113.1	metalloregulator ArsR/SmtB family transcription factor		2	1603	1344	1453		1.8682	1.01066	0.942991	0.865221
NZ_CP020870.1	1378557	1379102	-	B9J09_RS06805	WP_306453014.1	glutathione peroxidase		2	6552	6473	6345		1.8682	4.13091	4.54165	3.77827
NZ_CP020870.1	1394866	1396755	-	B9J09_RS06935	WP_046419664.1	hypothetical protein		2	4336	2714	3360		1.8682	2.73377	1.90422	2.00079
NZ_CP020870.1	1400078	1400635	-	B9J09_RS06965	WP_230949932.1	hypothetical protein		2	1077	1099	1354		1.8682	0.679028	0.771092	0.806269
NZ_CP020870.1	1400554	1400922	-	B9J09_RS06970	WP_046419652.1	DUF4054 domain-containing protein		2	2476	2513	2981		1.8682	1.56107	1.7632	1.7751
NZ_CP020870.1	1400922	1401275	-	B9J09_RS06975	WP_046419651.1	hypothetical protein		2	1577	1533	2015		1.8682	0.994269	1.0756	1.19988
NZ_CP020870.1	1407002	1408552	-	B9J09_RS07015	WP_046419640.1	phage terminase large subunit		2	711	673	775		1.8682	0.448272	0.472197	0.461491
NZ_CP020870.1	1425121	1426296	+	B9J09_RS07115	WP_046419619.1	dihydrolipoyllysine-residue succinyltransferase		2	6077	5539	4695		1.8682	3.83143	3.88633	2.79574
NZ_CP020870.1	1455920	1456354	-	B9J09_RS07250	WP_004083686.1	type II secretion system major pseudopilin GspG		2	3560	3545	3339		1.8682	2.24451	2.48728	1.98828
NZ_CP020870.1	1465243	1466070	+	B9J09_RS07285	WP_046419578.1	peptide chain release factor N(5)-glutamine methyltransferase		2	1230	811	870		1.8682	0.775492	0.569022	0.518061
NZ_CP020870.1	1485717	1486163	+	B9J09_RS07365	WP_010893996.1	DUF192 domain-containing protein		2	2118	2053	1871		1.8682	1.33536	1.44045	1.11413
NZ_CP020870.1	1488393	1488809	-	B9J09_RS07375	WP_010893994.1	H-NS family nucleoid-associated regulatory protein		2	21622	12082	19779		1.8682	13.6323	8.4771	11.7778
NZ_CP020870.1	1490410	1490889	+	B9J09_RS07380	WP_010893991.1	MarR family winged helix-turn-helix transcriptional regulator		2	4317	2898	3524		1.8682	2.72179	2.03332	2.09844
NZ_CP020870.1	1497210	1498589	-	B9J09_RS07405	WP_010893986.1	ATP-dependent protease ATPase subunit HslU		2	22011	14865	17863		1.8682	13.8775	10.4297	10.6369
NZ_CP020870.1	1499799	1500683	-	B9J09_RS07415	WP_023907772.1	tyrosine recombinase XerC		2	3463	2431	3105		1.8682	2.18336	1.70566	1.84894
NZ_CP020870.1	1508188	1509024	+	B9J09_RS07455	WP_046419536.1	Fe-S cluster assembly ATPase SufC		2	670	653	589		1.8682	0.422422	0.458165	0.350733
NZ_CP020870.1	1512484	1513629	+	B9J09_RS07480	WP_023907777.1	glycosyltransferase family 4 protein		2	2954	2515	2362		1.8682	1.86244	1.7646	1.4065
NZ_CP020870.1	1517262	1518419	-	B9J09_RS07500	WP_046419523.1	N-acetylglucosamine-6-phosphate deacetylase		2	4058	3287	4136		1.8682	2.55849	2.30626	2.46287
NZ_CP020870.1	1526608	1528104	-	B9J09_RS07550	WP_046419504.1	ATP-binding protein		2	6160	4763	5337		1.8682	3.88376	3.34186	3.17803
NZ_CP020870.1	1545566	1546333	-	B9J09_RS07630	WP_023906730.1	endonuclease/exonuclease/phosphatase family protein		2	6883	4767	5742		1.8682	4.3396	3.34467	3.4192
NZ_CP020870.1	1562053	1563039	-	B9J09_RS07700	WP_230949874.1	acetyltransferase		2	7625	6778	7105		1.8682	4.80742	4.75565	4.23083
NZ_CP020870.1	1565565	1565829	-	null	frameshifted	BolA family protein		2	1783	1560	1465		1.8682	1.12415	1.09454	0.872366
NZ_CP020870.1	1567965	1568495	+	B9J09_RS07745	WP_023906743.1	lipopolysaccharide transport periplasmic protein LptA		2	4025	3514	3592		1.8682	2.53769	2.46553	2.13894
NZ_CP020870.1	1570738	1571055	+	B9J09_RS07760	WP_004083778.1	ribosome-associated translation inhibitor RaiA		2	4794	5527	3849		1.8682	3.02253	3.87791	2.29197
NZ_CP020870.1	1588696	1591638	-	B9J09_RS07840	WP_046419424.1	aminomethyl-transferring glycine dehydrogenase		2	17569	13485	15648		1.8682	11.0769	9.46148	9.31794
NZ_CP020870.1	1598034	1598576	+	B9J09_RS07860	WP_004090677.1	Dps family protein		2	7125	4900	4950		1.8682	4.49218	3.43799	2.94759
NZ_CP020870.1	1610222	1611256	-	B9J09_RS07910	WP_046419847.1	aspartate-semialdehyde dehydrogenase		2	6080	4652	5085		1.8682	3.83333	3.26398	3.02797
NZ_CP020870.1	1633726	1634772	-	B9J09_RS08005	WP_010893851.1	sulfate/molybdate ABC transporter ATP-binding protein		2	6975	5827	7645		1.8682	4.39761	4.0884	4.55238
NZ_CP020870.1	1635742	1636602	-	B9J09_RS08015	WP_046419385.1	sulfate ABC transporter permease subunit CysT		2	4248	7627	4853		1.8682	2.67828	5.35133	2.88983
NZ_CP020870.1	1636606	1637709	-	B9J09_RS08020	WP_023907828.1	sulfate ABC transporter substrate-binding protein		2	6719	10769	8258		1.8682	4.2362	7.55586	4.91741
NZ_CP020870.1	1639780	1641522	+	B9J09_RS08040	WP_046419378.1	glutamine--tRNA ligase/YqeY domain fusion protein		2	2852	2196	2563		1.8682	1.79813	1.54078	1.52619
NZ_CP020870.1	1656394	1657203	+	B9J09_RS08125	WP_010893826.1	septum site-determining protein MinD		2	3973	3043	3412		1.8682	2.5049	2.13506	2.03175
NZ_CP020870.1	1676841	1677767	+	B9J09_RS08230	WP_010893807.1	MlaD family protein		2	4852	4520	4440		1.8682	3.0591	3.17137	2.6439
NZ_CP020870.1	1686699	1687529	-	B9J09_RS08280	WP_010893795.1	3-deoxy-8-phosphooctulonate synthase		2	4697	3603	4704		1.8682	2.96137	2.52797	2.8011
NZ_CP020870.1	1699117	1699623	-	B9J09_RS08325	WP_031336846.1	phasin family protein		2	2022	2216	2080		1.8682	1.27483	1.55481	1.23858
NZ_CP020870.1	1736012	1736194	+	B9J09_RS08500	WP_046419283.1	hypothetical protein		2	644	412	570		1.8682	0.40603	0.289072	0.339419
NZ_CP020870.1	1737941	1738255	+	B9J09_RS08520	WP_046419276.1	single-stranded DNA-binding protein		2	537	367	446		1.8682	0.338568	0.257498	0.26558
NZ_CP020870.1	1770793	1771278	-	B9J09_RS08650	WP_031336890.1	DUF2127 domain-containing protein		2	5846	4002	4682		1.8682	3.68579	2.80792	2.788
NZ_CP020870.1	1778726	1779283	+	B9J09_RS08695	WP_046419079.1	DUF1415 domain-containing protein		2	7537	5802	6201		1.8682	4.75194	4.07086	3.69252
NZ_CP020870.1	1800946	1801407	+	B9J09_RS08800	WP_004086550.1	hypothetical protein		2	2488	2480	2450		1.8682	1.56864	1.74004	1.45891
NZ_CP020870.1	1808598	1810118	-	B9J09_RS08825	WP_010893691.1	YifB family Mg chelatase-like AAA ATPase		2	8538	6156	6647		1.8682	5.38305	4.31924	3.9581
NZ_CP020870.1	1813648	1814040	-	B9J09_RS08850	WP_010893687.1	30S ribosomal protein S11		2	31560	15905	19600		1.8682	19.898	11.1594	11.6712
NZ_CP020870.1	1814056	1814412	-	B9J09_RS08855	WP_010893686.1	30S ribosomal protein S13		2	63807	39617	43387		1.8682	40.2291	27.7965	25.8357
NZ_CP020870.1	1815925	1816368	-	B9J09_RS08865	WP_031336902.1	50S ribosomal protein L15		2	30900	25340	26250		1.8682	19.4819	17.7793	15.6311
NZ_CP020870.1	1820681	1820878	-	B9J09_RS08920	WP_010893675.1	50S ribosomal protein L29		2	30192	17935	24090		1.8682	19.0355	12.5837	14.3449
NZ_CP020870.1	1829468	1831015	+	B9J09_RS08995	WP_010893662.1	F0F1 ATP synthase subunit alpha		2	7677	5799	6291		1.8682	4.8402	4.06875	3.74611
NZ_CP020870.1	1840157	1840726	-	B9J09_RS09045	WP_023906816.1	flavodoxin family protein		2	15425	10997	13208		1.8682	9.72517	7.71583	7.86499
NZ_CP020870.1	1841933	1843300	-	B9J09_RS09055	WP_023906818.1	metalloprotease PmbA		2	7325	5946	6535		1.8682	4.61828	4.17189	3.89141
NZ_CP020870.1	1855826	1855910	+	B9J09_RS09100	rna-B9J09_RS09100		tRNA-Leu	2	1018	1023	982		1.8682	0.64183	0.717768	0.584753
NZ_CP020870.1	1872472	1872948	-	B9J09_RS09155	WP_023906825.1	transcription elongation factor GreA		2	10458	7922	12861		1.8682	6.59357	5.55831	7.65836
NZ_CP020870.1	1883592	1884167	+	B9J09_RS09190	WP_046419000.1	phosphoesterase		2	7763	6578	6189		1.8682	4.89443	4.61532	3.68538
NZ_CP020870.1	1884356	1885540	-	B9J09_RS09195	WP_046418998.1	nicotinate phosphoribosyltransferase		2	5026	3328	4122		1.8682	3.1688	2.33503	2.45454
NZ_CP020870.1	1888755	1889126	+	B9J09_RS09220	WP_080939565.1	helix-turn-helix transcriptional regulator		2	1554	818	1253		1.8682	0.979768	0.573934	0.746126
NZ_CP020870.1	1910261	1911694	+	B9J09_RS09325	WP_046418955.1	glucose-6-phosphate dehydrogenase		2	771	556	610		1.8682	0.486101	0.390106	0.363238
NZ_CP020870.1	1924331	1925185	+	B9J09_RS09410	WP_046418940.1	phosphatidate cytidylyltransferase		2	2844	2434	2387		1.8682	1.79309	1.70777	1.42139
NZ_CP020870.1	1925182	1926372	+	B9J09_RS09415	WP_171817060.1	1-deoxy-D-xylulose-5-phosphate reductoisomerase		2	8312	6815	7234		1.8682	5.24056	4.78161	4.30764
NZ_CP020870.1	1926399	1927733	+	B9J09_RS09420	WP_004085214.1	RIP metalloprotease RseP		2	9083	7734	7635		1.8682	5.72666	5.42641	4.54643
NZ_CP020870.1	1947647	1949644	+	B9J09_RS09485	WP_046418913.1	CocE/NonD family hydrolase		2	3732	3094	3200		1.8682	2.35296	2.17084	1.90551
NZ_CP020870.1	1950062	1950158	-	B9J09_RS09495	ffs			2	4368	3420	3691		1.8682	2.75394	2.39958	2.19789
NZ_CP020870.1	1961996	1967041	-	null	frameshifted	calcium-binding protein		2	10632	8433	10120		1.8682	6.70328	5.91685	6.02618
NZ_CP020870.1	1977616	1978821	-	B9J09_RS09605	WP_023907947.1	argininosuccinate synthase		2	730	612	648		1.8682	0.460251	0.429398	0.385866
NZ_CP020870.1	1980272	1980808	-	B9J09_RS09620	WP_080939559.1	hypothetical protein		2	1874	1677	1627		1.8682	1.18152	1.17663	0.968833
NZ_CP020870.1	1994510	1994998	-	B9J09_RS09690	WP_010893499.1	pantetheine-phosphate adenylyltransferase		2	7522	6216	7341		1.8682	4.74248	4.36133	4.37136
NZ_CP020870.1	2000392	2001738	-	B9J09_RS09710	WP_046418785.1	dicarboxylate/amino acid:cation symporter		2	9661	6850	26775		1.8682	6.09108	4.80617	15.9438
NZ_CP020870.1	2003241	2003513	+	B9J09_RS09720	WP_230949992.1	hypothetical protein		2	1145	778	824		1.8682	0.721901	0.545868	0.490669
NZ_CP020870.1	2006578	2006802	-	B9J09_RS12425	WP_046418782.1	hypothetical protein		2	219	91	154		1.8682	0.138075	0.0638483	0.0917027
NZ_CP020870.1	2013881	2014360	+	B9J09_RS09785	WP_046418777.1	peroxiredoxin		2	1938	1907	1850		1.8682	1.22187	1.33801	1.10162
NZ_CP020870.1	2014425	2015843	+	null	internal stop	PhoH family protein		2	1954	1574	1615		1.8682	1.23196	1.10437	0.961687
NZ_CP020870.1	2019179	2020312	-	B9J09_RS09825	WP_046418761.1	3,4-dihydroxy-2-butanone-4-phosphate synthase		2	17471	15180	17459		1.8682	11.0151	10.6507	10.3963
NZ_CP020870.1	2034584	2036437	-	B9J09_RS09895	WP_046418733.1	ferrous iron transporter B		2	8383	7685	9203		1.8682	5.28532	5.39203	5.48013
NZ_CP020870.1	2042345	2043499	+	B9J09_RS09925	WP_046418723.1	LysM peptidoglycan-binding domain-containing protein		2	4862	3254	3763		1.8682	3.0654	2.2831	2.24076
NZ_CP020870.1	2052176	2052952	-	B9J09_RS09975	WP_031337015.1	SDR family oxidoreductase		2	5364	3167	3834		1.8682	3.3819	2.22206	2.28304
NZ_CP020870.1	2064138	2065151	+	B9J09_RS10040	WP_046418687.1	magnesium and cobalt transport protein CorA		2	535	428	496		1.8682	0.337307	0.300298	0.295354
NZ_CP020870.1	2079971	2082553	-	B9J09_RS10080	WP_046418664.1	glycosyltransferase family 1 protein		2	5312	3984	4737		1.8682	3.34912	2.79529	2.82075
NZ_CP020870.1	2082802	2084133	-	B9J09_RS10090	WP_023906937.1	glycosyltransferase		2	2086	1460	1773		1.8682	1.31518	1.02438	1.05577
NZ_CP020870.1	2117788	2118255	+	B9J09_RS10255	WP_046418619.1	peptide-methionine (R)-S-oxide reductase MsrB		2	273	315	225		1.8682	0.172121	0.221014	0.133981
NZ_CP020870.1	2134215	2135207	-	B9J09_RS10300	WP_046418596.1	4-hydroxythreonine-4-phosphate dehydrogenase PdxA		2	5291	4001	10278		1.8682	3.33588	2.80722	6.12026
NZ_CP020870.1	2148328	2149332	-	B9J09_RS10365	WP_046418577.1	class I fructose-bisphosphate aldolase		2	12632	6486	11915		1.8682	7.96424	4.55077	7.09505
NZ_CP020870.1	2155150	2155659	+	B9J09_RS10395	WP_046418568.1	Fur family transcriptional regulator		2	1161	898	1008		1.8682	0.731989	0.630064	0.600236
NZ_CP020870.1	2155838	2157502	-	B9J09_RS10400	WP_046418566.1	M28 family metallopeptidase		2	10946	10100	12536		1.8682	6.90125	7.08647	7.46484
NZ_CP020870.1	2180014	2181117	-	B9J09_RS10485	WP_046418547.1	undecaprenyldiphospho-muramoylpentapeptide beta-N-acetylglucosaminyltransferase		2	1780	1116	1443		1.8682	1.12226	0.783019	0.859266
NZ_CP020870.1	2201117	2203525	-	B9J09_RS10590	WP_230949966.1	MMPL family transporter		2	2441	1822	2174		1.8682	1.539	1.27837	1.29456
NZ_CP020870.1	2205737	2206420	-	B9J09_RS10615	WP_171817056.1	ketosynthase		2	1440	1031	1245		1.8682	0.907893	0.723381	0.741363
NZ_CP020870.1	2210525	2210965	+	B9J09_RS10650	WP_046418506.1	YeeE/YedE family protein		2	562	360	480		1.8682	0.35433	0.252587	0.285827
NZ_CP020870.1	2213164	2214126	-	B9J09_RS10665	WP_023906990.1	DUF1684 domain-containing protein		2	3184	2011	2925		1.8682	2.00745	1.41098	1.74176
NZ_CP020870.1	2220226	2221560	+	B9J09_RS10695	WP_046418486.1	exodeoxyribonuclease VII large subunit		2	6571	5321	5779		1.8682	4.14289	3.73337	3.44123
NZ_CP020870.1	2229847	2230203	-	B9J09_RS10735	WP_031337099.1	MerR family transcriptional regulator		2	1948	1607	1673		1.8682	1.22818	1.12752	0.996224
NZ_CP020870.1	2235056	2235583	-	B9J09_RS10765	WP_075584689.1	translation initiation factor IF-3		2	30365	22634	30157		1.8682	19.1446	15.8807	17.9576
NZ_CP020870.1	2239885	2240749	+	null	rimK	30S ribosomal protein S6--L-glutamate ligase		2	2453	2185	2306		1.8682	1.54657	1.53306	1.37316
NZ_CP020870.1	2248596	2249033	+	B9J09_RS10830	WP_046418469.1	pilin		2	66379	74159	51241		1.8682	41.8507	52.0322	30.5126
NZ_CP020870.1	2249871	2251604	+	B9J09_RS10840	WP_046418464.1	type IV-A pilus assembly ATPase PilB		2	10918	9928	8731		1.8682	6.88359	6.96578	5.19907
NZ_CP020870.1	2251698	2253110	-	B9J09_RS10845	WP_046418462.1	sigma-54 dependent transcriptional regulator		2	10943	8343	10793		1.8682	6.89936	5.8537	6.42693
NZ_CP020870.1	2285179	2286234	+	B9J09_RS10980	WP_046418431.1	UDP-N-acetylmuramate dehydrogenase		2	3520	2936	3159		1.8682	2.21929	2.05999	1.8811
NZ_CP020870.1	2289322	2290539	+	B9J09_RS11000	WP_046418424.1	HAMP domain-containing sensor histidine kinase		2	3207	2826	2851		1.8682	2.02195	1.98281	1.69769
NZ_CP020870.1	2305428	2306774	-	B9J09_RS11065	WP_046418400.1	phosphate regulon sensor histidine kinase PhoR		2	4707	3721	4105		1.8682	2.96768	2.61077	2.44441
NZ_CP020871.1	4761	5486	-	B9J09_RS11945	WP_046417487.1	AAA family ATPase		2	3127	3299	3363		1.8682	1.97151	2.31468	2.00257
NZ_CP020871.1	8966	10900	+	B9J09_RS11965	WP_046417494.1	type IV secretory system conjugative DNA transfer family protein		2	1860	2030	2092		1.8682	1.1727	1.42431	1.24573
NZ_CP020871.1	11462	13519	+	B9J09_RS11975	WP_046417497.1	DNA topoisomerase 3		2	3714	3482	3699		1.8682	2.34161	2.44308	2.20265
NZ_CP020871.1	18192	18749	-	B9J09_RS11990	WP_046417502.1	recombinase family protein		2	5200	3689	5806		1.8682	3.2785	2.58831	3.45731
NZ_CP020871.1	31781	32740	-	B9J09_RS12080	WP_046417547.1	P-type conjugative transfer ATPase TrbB		2	4184	2808	3642		1.8682	2.63793	1.97018	2.16871
NZ_CP020871.1	33815	34162	+	B9J09_RS12095	WP_050812600.1	hypothetical protein		2	5696	4162	4460		1.8682	3.59122	2.92018	2.6558
NZ_CP020870.1	2311628	2312146	-	B9J09_RS11090	WP_075584693.1	DUF4019 domain-containing protein		2	5332	4875	4604		1.8682	3.36173	3.42045	2.74155
NZ_CP020870.1	2313460	2314761	+	B9J09_RS11100	WP_046418395.1	nucleotide pyrophosphatase/phosphodiesterase family protein		2	7610	5480	6783		1.8682	4.79796	3.84493	4.03909
NZ_CP020870.1	2354139	2354507	-	B9J09_RS11240	WP_010895050.1	50S ribosomal protein L7/L12		2	17015	9378	14177		1.8682	10.7276	6.57989	8.442
NZ_CP020870.1	2378379	2378975	-	B9J09_RS11400	WP_046420827.1	YhgN family NAAT transporter		2	937	734	808		1.8682	0.590761	0.514997	0.481141
NZ_CP020870.1	2399329	2400294	-	B9J09_RS11480	WP_046420855.1	sigma-70 region 4 domain-containing protein		2	5767	6413	6515		1.8682	3.63599	4.49955	3.8795
NZ_CP020870.1	2421932	2422999	+	B9J09_RS11560	WP_046420874.1	glycoside hydrolase family 5 protein		2	5048	4370	3931		1.8682	3.18267	3.06612	2.3408
NZ_CP020870.1	2423973	2425457	-	B9J09_RS11565	WP_010895123.1	glutamate synthase small subunit		2	8962	7069	8745		1.8682	5.65037	4.95982	5.2074
NZ_CP020870.1	2447616	2448353	-	B9J09_RS11640	WP_230949888.1	HNH endonuclease family protein		2	625	350	449		1.8682	0.394051	0.245571	0.267367
NZ_CP020870.1	2452869	2454446	-	B9J09_RS11660	WP_046420904.1	type I restriction-modification system subunit M		2	6349	4340	5643		1.8682	4.00293	3.04508	3.36025
NZ_CP020871.1	21347	21826	+	null	incomplete%3B partial in the middle of a contig%3B missing N-terminus and C-terminus	Tn3 family transposase		2	2101	1580	1854		1.8682	1.32464	1.10858	1.104
NZ_CP020870.1	2458043	2458747	+	B9J09_RS11685	WP_046420912.1	DUF4194 domain-containing protein		2	374	316	392		1.8682	0.2358	0.221715	0.233425
NZ_CP020870.1	2464568	2467702	-	B9J09_RS11710	WP_046420925.1	type I restriction endonuclease subunit R		2	3496	2757	2866		1.8682	2.20416	1.93439	1.70662
NZ_CP020870.1	2472651	2473545	-	null	frameshifted	DUF769 domain-containing protein		2	1652	1643	1569		1.8682	1.04156	1.15278	0.934295
NZ_CP020870.1	2479412	2480563	+	B9J09_RS13200	WP_230949893.1	hypothetical protein		2	969	847	893		1.8682	0.610936	0.594281	0.531756
NZ_CP020870.1	2482515	2482593	+	B9J09_RS11790	rna-B9J09_RS11790		tRNA-Arg	2	34115	29192	30211		1.8682	21.5089	20.482	17.9898
NZ_CP020870.1	2503105	2505816	-	B9J09_RS11890	WP_046417562.1	polysaccharide deacetylase family protein		2	19510	11989	16439		1.8682	12.3007	8.41184	9.78896
NZ_CP020870.1	7270	7941	+	B9J09_RS00030	WP_080939548.1	type II CAAX endopeptidase family protein		1	6590	4716	5469		0.934099	4.15487	3.30889	3.25664
NZ_CP020870.1	8006	8821	+	B9J09_RS00035	WP_031337456.1	M48 family metallopeptidase		1	3545	2635	2961		0.934099	2.23506	1.8488	1.76319
NZ_CP020870.1	32823	34025	+	B9J09_RS00150	WP_046417607.1	amino acid aminotransferase		1	7338	5013	6720		0.934099	4.62647	3.51727	4.00157
NZ_CP020870.1	36280	37539	+	B9J09_RS00175	WP_031336128.1	putative Na+/H+ antiporter		1	8470	6189	8100		0.934099	5.34018	4.34239	4.82332
NZ_CP020870.1	44014	44460	+	B9J09_RS00200	WP_010892596.1	type II 3-dehydroquinate dehydratase		1	1578	1019	1271		0.934099	0.994899	0.714961	0.756845
NZ_CP020870.1	45066	46433	+	B9J09_RS00210	WP_046417616.1	acetyl-CoA carboxylase biotin carboxylase subunit		1	5343	3055	4791		0.934099	3.36866	2.14348	2.85291
NZ_CP020870.1	52004	52159	+	B9J09_RS12240	WP_023906019.1	hypothetical protein		1	5511	2479	4426		0.934099	3.47458	1.73934	2.63556
NZ_CP020870.1	53036	53311	+	B9J09_RS00235	WP_031336129.1	hypothetical protein		1	2219	1460	1792		0.934099	1.39904	1.02438	1.06709
NZ_CP020870.1	53308	54090	+	B9J09_RS00240	WP_010892609.1	pyridoxine 5'-phosphate synthase		1	3287	1890	2504		0.934099	2.07239	1.32608	1.49106
NZ_CP020870.1	60788	61687	-	B9J09_RS00270	WP_046418228.1	4-hydroxybenzoate octaprenyltransferase		1	4981	3663	3643		0.934099	3.14043	2.57007	2.1693
NZ_CP020870.1	73041	74408	+	B9J09_RS00315	WP_046417630.1	signal recognition particle protein		1	11712	10035	11109		0.934099	7.3842	7.04086	6.6151
NZ_CP020870.1	77876	78682	-	B9J09_RS00335	WP_230949914.1	fimbrial protein		1	6912	5640	5072		0.934099	4.35789	3.95719	3.02023
NZ_CP020870.1	78723	78845	-	B9J09_RS13260	WP_267893653.1	hypothetical protein		1	1823	1671	1402		0.934099	1.14937	1.17242	0.834852
NZ_CP020870.1	81646	82446	-	B9J09_RS00345	WP_046417643.1	fimbria/pilus periplasmic chaperone		1	8993	7397	6777		0.934099	5.66992	5.18996	4.03551
NZ_CP020870.1	84684	85172	-	B9J09_RS00355	WP_046417647.1	CinA family protein		1	4272	2878	3257		0.934099	2.69342	2.01929	1.93945
NZ_CP020870.1	97498	98628	+	B9J09_RS00420	WP_046417665.1	glycosyltransferase		1	1682	1181	1442		0.934099	1.06047	0.828625	0.85867
NZ_CP020870.1	107938	108141	+	B9J09_RS00475	WP_230949915.1	hypothetical protein		1	398	238	270		0.934099	0.250932	0.166988	0.160777
NZ_CP020870.1	108583	109482	+	B9J09_RS00480	WP_046417680.1	2,3,4,5-tetrahydropyridine-2,6-dicarboxylate N-succinyltransferase		1	2285	2073	1904		0.934099	1.44065	1.45448	1.13378
NZ_CP020870.1	109926	111059	+	B9J09_RS00490	WP_046417683.1	succinyl-diaminopimelate desuccinylase		1	3217	2641	2924		0.934099	2.02826	1.85301	1.74116
NZ_CP020870.1	130420	133404	-	B9J09_RS00560	WP_046417721.1	valine--tRNA ligase		1	2190	1415	1710		0.934099	1.38075	0.992807	1.01826
NZ_CP020870.1	134117	134494	-	B9J09_RS00575	WP_230949917.1	hypothetical protein		1	2670	1727	1701		0.934099	1.68338	1.21172	1.0129
NZ_CP020870.1	136148	137233	+	B9J09_RS00585	WP_046417727.1	LPS export ABC transporter permease LptF		1	1595	1158	1559		0.934099	1.00562	0.812488	0.928341
NZ_CP020870.1	138353	138808	-	null	incomplete%3B partial in the middle of a contig%3B missing C-terminus	RDD family protein		1	1644	1188	1380		0.934099	1.03651	0.833537	0.821751
NZ_CP020870.1	139280	141109	+	B9J09_RS00600	WP_010892686.1	glutamine--fructose-6-phosphate transaminase (isomerizing)		1	5197	3233	4972		0.934099	3.27661	2.26837	2.96069
NZ_CP020870.1	150108	151337	+	B9J09_RS00640	WP_046417741.1	bifunctional phosphopantothenoylcysteine decarboxylase/phosphopantothenate--cysteine ligase CoaBC		1	11657	9498	11356		0.934099	7.34952	6.66408	6.76218
NZ_CP020870.1	159475	160485	+	B9J09_RS00685	WP_046418244.1	ABC-three component system protein		1	2654	1917	2381		0.934099	1.6733	1.34503	1.41782
NZ_CP020870.1	165500	166645	-	B9J09_RS00710	WP_010892711.1	anhydro-N-acetylmuramic acid kinase		1	6547	6037	5790		0.934099	4.12776	4.23574	3.44778
NZ_CP020870.1	191761	192192	-	B9J09_RS00810	WP_031336171.1	NfeD family protein		1	1996	1898	1865		0.934099	1.25844	1.33169	1.11056
NZ_CP020870.1	193488	194321	-	B9J09_RS00820	WP_046417769.1	nucleoside triphosphate pyrophosphohydrolase		1	1806	1348	1597		0.934099	1.13865	0.945798	0.950969
NZ_CP020870.1	202344	202865	-	B9J09_RS00865	WP_046418251.1	DUF2059 domain-containing protein		1	15012	12167	13892		0.934099	9.46478	8.53673	8.2723
NZ_CP020870.1	205847	206446	-	B9J09_RS00880	WP_046417786.1	class I SAM-dependent methyltransferase		1	1634	1014	1274		0.934099	1.03021	0.711453	0.758631
NZ_CP020870.1	217092	217676	+	B9J09_RS00925	WP_023906077.1	aminodeoxychorismate/anthranilate synthase component II		1	5739	4320	5378		0.934099	3.61833	3.03104	3.20245
NZ_CP020870.1	223771	224973	+	B9J09_RS00960	WP_046417804.1	Xaa-Pro peptidase family protein		1	5092	4633	5507		0.934099	3.21041	3.25065	3.27926
NZ_CP020870.1	225161	226987	+	B9J09_RS00965	WP_046417807.1	DUF885 family protein		1	2738	2275	2644		0.934099	1.72626	1.59621	1.57443
NZ_CP020870.1	227026	228780	+	B9J09_RS00970	WP_046418255.1	DUF885 family protein		1	2703	1858	2405		0.934099	1.70419	1.30363	1.43211
NZ_CP020870.1	230511	230861	+	B9J09_RS00980	WP_031336182.1	preprotein translocase subunit YajC		1	1652	820	1153		0.934099	1.04156	0.575337	0.686579
NZ_CP020870.1	232792	233757	+	B9J09_RS00990	WP_010892767.1	protein translocase subunit SecF		1	8482	4509	7459		0.934099	5.34774	3.16365	4.44162
NZ_CP020870.1	233930	234004	-	B9J09_RS00995	rna-B9J09_RS00995		tRNA-Glu	1	870	788	632		0.934099	0.548519	0.552885	0.376338
NZ_CP020870.1	236716	237561	+	B9J09_RS01015	WP_046417821.1	pantoate--beta-alanine ligase		1	4022	2711	3030		0.934099	2.5358	1.90212	1.80428
NZ_CP020870.1	246646	247023	+	B9J09_RS01055	WP_010892777.1	30S ribosome-binding factor RbfA		1	10175	6635	7563		0.934099	6.41515	4.65532	4.50355
NZ_CP020870.1	256689	257771	-	B9J09_RS01100	WP_046417834.1	efflux RND transporter periplasmic adaptor subunit		1	2494	1910	2286		0.934099	1.57242	1.34011	1.36125
NZ_CP020870.1	262891	263841	-	B9J09_RS01135	WP_046417840.1	electron transfer flavoprotein subunit alpha/FixB family protein		1	3946	2375	3494		0.934099	2.48788	1.66637	2.08058
NZ_CP020870.1	265925	266812	+	B9J09_RS01150	WP_046417845.1	glucose-1-phosphate thymidylyltransferase RfbA		1	1088	923	986		0.934099	0.685964	0.647605	0.587135
NZ_CP020870.1	266809	267366	+	B9J09_RS01155	WP_020851452.1	dTDP-4-dehydrorhamnose 3,5-epimerase		1	1001	790	950		0.934099	0.631112	0.554288	0.565698
NZ_CP020870.1	268439	269842	-	B9J09_RS01165	WP_046417850.1	mannose-1-phosphate guanylyltransferase/mannose-6-phosphate isomerase		1	1584	1059	1179		0.934099	0.998682	0.743026	0.702061
NZ_CP020870.1	284476	285891	+	B9J09_RS01225	WP_023906105.1	UDP-N-acetylmuramate:L-alanyl-gamma-D-glutamyl-meso-diaminopimelate ligase		1	7702	6233	7818		0.934099	4.85597	4.37326	4.6554
NZ_CP020870.1	291952	292332	-	B9J09_RS01250	WP_010892821.1	hypothetical protein		1	3687	3327	3065		0.934099	2.32458	2.33432	1.82512
NZ_CP020870.1	303187	303585	+	B9J09_RS01300	WP_011097555.1	type II toxin-antitoxin system VapC family toxin		1	2185	1580	1702		0.934099	1.3776	1.10858	1.01349
NZ_CP020870.1	314727	315038	+	B9J09_RS01355	WP_046417907.1	hypothetical protein		1	234	133	178		0.934099	0.147533	0.0933168	0.105994
NZ_CP020870.1	317975	318724	+	B9J09_RS01390	WP_023906120.1	NADH-quinone oxidoreductase subunit C		1	6822	3898	5439		0.934099	4.30114	2.73495	3.23877
NZ_CP020870.1	336185	336880	+	B9J09_RS01465	WP_010892856.1	response regulator transcription factor		1	901	619	800		0.934099	0.568064	0.434309	0.476378
NZ_CP020870.1	341215	341601	-	B9J09_RS01495	WP_046417943.1	hypothetical protein		1	3164	3252	3504		0.934099	1.99484	2.2817	2.08653
NZ_CP020870.1	364827	366242	+	B9J09_RS01585	WP_004086603.1	replicative DNA helicase		1	5823	4059	5197		0.934099	3.67129	2.84792	3.09467
NZ_CP020870.1	390316	390726	-	B9J09_RS01675	WP_046417974.1	MerC domain-containing protein		1	8443	8003	7387		0.934099	5.32315	5.61515	4.39875
NZ_CP020870.1	401429	401505	-	B9J09_RS01720	rna-B9J09_RS01720		tRNA-Met	1	4188	3671	2934		0.934099	2.64046	2.57568	1.74711
NZ_CP020870.1	401629	402201	+	B9J09_RS01725	WP_046417983.1	RNA pyrophosphohydrolase		1	4672	2851	3927		0.934099	2.94561	2.00035	2.33842
NZ_CP020870.1	404991	405386	-	B9J09_RS12825	WP_010892930.1	hypothetical protein		1	9690	7368	7064		0.934099	6.10936	5.16961	4.20641
NZ_CP020870.1	414258	414392	+	B9J09_RS13280	WP_269113035.1	hypothetical protein		1	2070	1356	1305		0.934099	1.3051	0.951411	0.777091
NZ_CP020870.1	418077	419447	+	B9J09_RS01810	WP_046417997.1	DNA recombination protein RmuC		1	5183	5374	5337		0.934099	3.26778	3.77056	3.17803
NZ_CP020870.1	420135	420995	-	B9J09_RS01820	WP_104996237.1	VacJ family lipoprotein		1	5974	4854	4698		0.934099	3.7665	3.40571	2.79753
NZ_CP020870.1	421205	421510	-	B9J09_RS01825	WP_010892947.1	lipid asymmetry maintenance protein MlaB		1	7365	6035	6185		0.934099	4.64349	4.23434	3.68299
NZ_CP020870.1	422240	422695	-	null	mlaD	outer membrane lipid asymmetry maintenance protein MlaD		1	4328	3224	3118		0.934099	2.72872	2.26206	1.85668
NZ_CP020870.1	443906	446128	+	B9J09_RS01915	WP_046418015.1	beta-glucosidase BglX		1	4561	2697	3598		0.934099	2.87563	1.8923	2.14251
NZ_CP020870.1	450991	451353	+	null	incomplete%3B partial in the middle of a contig%3B missing C-terminus	H-NS family nucleoid-associated regulatory protein		1	12481	9112	13638		0.934099	7.86904	6.39325	8.12105
NZ_CP020870.1	451704	451904	-	B9J09_RS12310	WP_010892976.1	hypothetical protein		1	441	160	397		0.934099	0.278042	0.112261	0.236402
NZ_CP020870.1	457192	457377	+	B9J09_RS01980	WP_031336290.1	DUF2065 family protein		1	4626	2906	3274		0.934099	2.91661	2.03894	1.94957
NZ_CP020870.1	464372	465239	+	null	frameshifted	RodZ family helix-turn-helix domain-containing protein		1	5523	4231	5418		0.934099	3.48215	2.9686	3.22627
NZ_CP020870.1	465957	467192	+	B9J09_RS02020	WP_046418028.1	outer membrane protein assembly factor BamB		1	14985	9646	13441		0.934099	9.44776	6.76793	8.00374
NZ_CP020870.1	467218	468615	+	B9J09_RS02025	WP_046418030.1	ribosome biogenesis GTPase Der		1	9900	5111	7423		0.934099	6.24176	3.58603	4.42019
NZ_CP020870.1	481794	482249	+	B9J09_RS02080	WP_031337557.1	type IV pilin protein		1	1526	1359	1494		0.934099	0.962114	0.953515	0.889635
NZ_CP020870.1	485092	485655	-	B9J09_RS02115	WP_046418044.1	pilin		1	8054	6069	6219		0.934099	5.0779	4.25819	3.70324
NZ_CP020870.1	495161	495982	-	B9J09_RS02165	WP_046418050.1	16S rRNA (cytidine(1402)-2'-O)-methyltransferase		1	3997	3224	3689		0.934099	2.52003	2.26206	2.1967
NZ_CP020870.1	503944	504189	-	null	tatB	Sec-independent protein translocase protein TatB		1	1264	1107	1119		0.934099	0.796928	0.776705	0.666333
NZ_CP020870.1	504207	504422	-	B9J09_RS02220	WP_046418066.1	twin-arginine translocase TatA/TatE family subunit		1	4004	3887	3877		0.934099	2.52445	2.72724	2.30864
NZ_CP020870.1	506873	507673	-	B9J09_RS02235	WP_046418074.1	SprT family zinc-dependent metalloprotease		1	1285	960	991		0.934099	0.810168	0.673565	0.590113
NZ_CP020870.1	512311	514413	-	B9J09_RS02270	WP_023906184.1	M13 family metallopeptidase		1	6658	6679	5575		0.934099	4.19774	4.68619	3.31976
NZ_CP020870.1	516414	517097	-	B9J09_RS02285	WP_046418085.1	DUF3108 domain-containing protein		1	1682	1329	1208		0.934099	1.06047	0.932467	0.71933
NZ_CP020870.1	517101	517958	-	B9J09_RS02290	WP_046418088.1	DUF3108 domain-containing protein		1	2238	1482	1644		0.934099	1.41102	1.03982	0.978956
NZ_CP020870.1	518024	518692	-	B9J09_RS02295	WP_023907369.1	phosphoribosylglycinamide formyltransferase		1	473	425	426		0.934099	0.298218	0.298193	0.253671
NZ_CP020870.1	522446	523147	+	B9J09_RS02320	WP_004083529.1	DnaA regulatory inactivator Hda		1	1932	1535	2019		0.934099	1.21809	1.077	1.20226
NZ_CP020870.1	527704	528507	-	B9J09_RS02345	WP_046418099.1	DUF4198 domain-containing protein		1	1534	1490	1390		0.934099	0.967158	1.04543	0.827706
NZ_CP020870.1	528532	529053	-	B9J09_RS02350	WP_046418100.1	DUF2271 domain-containing protein		1	1540	1056	1180		0.934099	0.970941	0.740922	0.702657
NZ_CP020870.1	533146	533538	+	B9J09_RS02370	WP_046418106.1	DUF4398 domain-containing protein		1	2554	2449	2329		0.934099	1.61025	1.71829	1.38685
NZ_CP020870.1	535129	536499	+	B9J09_RS02385	WP_046418107.1	pyridoxal-phosphate dependent enzyme		1	13752	10295	12303		0.934099	8.67038	7.22328	7.32609
NZ_CP020870.1	551132	551470	+	B9J09_RS02445	WP_004083506.1	divalent-cation tolerance protein CutA		1	1813	1651	1662		0.934099	1.14306	1.15839	0.989674
NZ_CP020870.1	556402	557250	+	B9J09_RS02465	WP_046418119.1	shikimate dehydrogenase		1	3513	2795	2955		0.934099	2.21488	1.96106	1.75962
NZ_CP020870.1	590971	591045	+	B9J09_RS02655	rna-B9J09_RS02655		tRNA-Val	1	1154	634	732		0.934099	0.727575	0.444834	0.435885
NZ_CP020870.1	595201	595767	+	B9J09_RS02685	WP_004086027.1	elongation factor P		1	2955	1789	2639		0.934099	1.86307	1.25522	1.57145
NZ_CP020870.1	602049	603161	-	B9J09_RS02720	WP_046418161.1	homoserine O-acetyltransferase		1	508	464	572		0.934099	0.320284	0.325556	0.34061
NZ_CP020870.1	604789	605382	-	B9J09_RS02740	WP_046418169.1	DsbE family thiol:disulfide interchange protein		1	480	393	479		0.934099	0.302631	0.275741	0.285231
NZ_CP020870.1	605375	607315	-	B9J09_RS02745	WP_046418172.1	heme lyase CcmF/NrfE family subunit		1	600	466	668		0.934099	0.378289	0.32696	0.397775
NZ_CP020870.1	612433	612942	+	B9J09_RS02785	WP_038200319.1	hypothetical protein		1	666	598	568		0.934099	0.419901	0.419575	0.338228
NZ_CP020870.1	618189	619790	+	B9J09_RS02815	WP_046418184.1	glucoamylase family protein		1	9896	7432	9171		0.934099	6.23924	5.21452	5.46107
NZ_CP020870.1	628433	629524	-	B9J09_RS02850	WP_080939547.1	agmatine/peptidylarginine deiminase		1	2004	1545	1791		0.934099	1.26348	1.08402	1.06649
NZ_CP020870.1	635914	637821	+	B9J09_RS02895	WP_046418193.1	nucleoside-diphosphate sugar epimerase/dehydratase		1	7458	5181	6361		0.934099	4.70213	3.63515	3.7878
NZ_CP020870.1	643684	644289	+	B9J09_RS12860	WP_230873187.1	hypothetical protein		1	832	785	638		0.934099	0.52456	0.55078	0.379911
NZ_CP020870.1	649868	650941	+	B9J09_RS02945	WP_046418211.1	GTPase ObgE		1	6876	3937	5797		0.934099	4.33519	2.76232	3.45195
NZ_CP020870.1	662019	664346	+	B9J09_RS02995	WP_046418223.1	AAA family ATPase		1	2294	1827	2048		0.934099	1.44632	1.28188	1.21953
NZ_CP020870.1	668855	672027	-	null	frameshifted	calcium-binding protein		1	2582	2158	3263		0.934099	1.6279	1.51412	1.94302
NZ_CP020870.1	684775	685392	+	B9J09_RS03105	WP_046420783.1	GH25 family lysozyme		1	1576	1688	2070		0.934099	0.993638	1.18435	1.23263
NZ_CP020870.1	715391	716164	+	B9J09_RS03220	WP_031336392.1	WecB/TagA/CpsF family glycosyltransferase		1	4904	2705	3491		0.934099	3.09188	1.89791	2.07879
NZ_CP020870.1	717289	718620	+	B9J09_RS03230	WP_046420780.1	23S rRNA (uracil(1939)-C(5))-methyltransferase RlmD		1	2397	1855	2277		0.934099	1.51126	1.30152	1.35589
NZ_CP020870.1	725279	725782	-	B9J09_RS03265	WP_046420650.1	SsrA-binding protein SmpB		1	2804	2585	2270		0.934099	1.76787	1.81371	1.35172
NZ_CP020870.1	727065	727475	+	B9J09_RS03285	WP_011098077.1	ferric iron uptake transcriptional regulator		1	6647	5793	7572		0.934099	4.19081	4.06454	4.50891
NZ_CP020870.1	738443	739237	+	B9J09_RS03345	WP_046420633.1	thymidylate synthase		1	5015	4091	4475		0.934099	3.16186	2.87037	2.66474
NZ_CP020870.1	746541	747665	+	B9J09_RS03380	WP_046420621.1	prephenate dehydratase		1	6622	5506	5148		0.934099	4.17505	3.86318	3.06549
NZ_CP020870.1	750706	750978	-	B9J09_RS12330	WP_046420617.1	hypothetical protein		1	3972	2459	2794		0.934099	2.50427	1.72531	1.66375
NZ_CP020870.1	757414	758049	+	B9J09_RS03445	WP_046420606.1	CDP-diacylglycerol--glycerol-3-phosphate 3-phosphatidyltransferase		1	6864	5135	5663		0.934099	4.32762	3.60287	3.37216
NZ_CP020870.1	766298	766998	-	null	frameshifted	site-specific DNA-methyltransferase		1	1999	1395	1575		0.934099	1.26033	0.978774	0.937868
NZ_CP020870.1	774433	775713	+	B9J09_RS03550	WP_010894734.1	serine--tRNA ligase		1	12367	11361	12224		0.934099	7.79716	7.97122	7.27905
NZ_CP020870.1	779870	780841	+	B9J09_RS03570	WP_046420572.1	SDR family NAD(P)-dependent oxidoreductase		1	8598	5941	8260		0.934099	5.42088	4.16839	4.9186
NZ_CP020870.1	788277	789143	-	B9J09_RS03610	WP_046420560.1	D-hexose-6-phosphate mutarotase		1	618	569	509		0.934099	0.389637	0.399228	0.303095
NZ_CP020870.1	817373	818917	-	B9J09_RS03720	WP_046420536.1	DegQ family serine endoprotease		1	3863	4171	4034		0.934099	2.43555	2.9265	2.40213
NZ_CP020870.1	825085	827469	+	B9J09_RS03745	WP_038227384.1	penicillin-binding protein 1C		1	5654	4529	5490		0.934099	3.56474	3.17768	3.26914
NZ_CP020870.1	834264	834830	+	B9J09_RS03780	WP_010894676.1	YqgE/AlgH family protein		1	11929	10616	11945		0.934099	7.52101	7.44851	7.11291
NZ_CP020870.1	840270	841562	+	B9J09_RS03805	WP_046420509.1	threonine synthase		1	1710	1303	1749		0.934099	1.07812	0.914224	1.04148
NZ_CP020870.1	848512	849114	+	B9J09_RS03840	WP_046420497.1	imidazole glycerol phosphate synthase subunit HisH		1	1117	822	1004		0.934099	0.704248	0.57674	0.597854
NZ_CP020870.1	850799	851419	+	B9J09_RS03855	WP_046420489.1	bifunctional phosphoribosyl-AMP cyclohydrolase/phosphoribosyl-ATP diphosphatase HisIE		1	879	661	725		0.934099	0.554193	0.463778	0.431717
NZ_CP020870.1	851644	852342	-	B9J09_RS03860	WP_046420487.1	acireductone synthase		1	1667	1316	1601		0.934099	1.05101	0.923345	0.95335
NZ_CP020870.1	858149	859537	+	B9J09_RS03890	WP_046420474.1	FAD-binding oxidoreductase		1	1635	1311	1280		0.934099	1.03084	0.919837	0.762204
NZ_CP020870.1	882750	883163	-	B9J09_RS04010	WP_031337689.1	ribosome silencing factor		1	2685	2342	2682		0.934099	1.69284	1.64322	1.59706
NZ_CP020870.1	884954	885562	-	B9J09_RS04025	WP_023906349.1	LPS assembly lipoprotein LptE		1	862	735	621		0.934099	0.543475	0.515698	0.369788
NZ_CP020870.1	891514	892128	-	B9J09_RS04055	WP_046420332.1	YbhB/YbcL family Raf kinase inhibitor-like protein		1	1621	1386	1397		0.934099	1.02201	0.972459	0.831874
NZ_CP020870.1	903456	903863	+	B9J09_RS04110	WP_023906384.1	DUF6165 family protein		1	3652	2868	3926		0.934099	2.30252	2.01228	2.33782
NZ_CP020870.1	911362	912072	-	B9J09_RS04155	WP_046420308.1	phosphate signaling complex protein PhoU		1	5312	4206	4522		0.934099	3.34912	2.95106	2.69272
NZ_CP020870.1	914892	915986	-	B9J09_RS04175	WP_010894590.1	phosphate ABC transporter substrate-binding protein PstS		1	4417	3779	3607		0.934099	2.78484	2.65146	2.14787
NZ_CP020870.1	946163	946318	+	B9J09_RS12355	WP_155641550.1	hypothetical protein		1	494	284	377		0.934099	0.311458	0.199263	0.224493
NZ_CP020870.1	951167	951775	+	B9J09_RS04380	WP_046420403.1	YdcF family protein		1	2917	1743	2217		0.934099	1.83911	1.22294	1.32016
NZ_CP020870.1	954778	955035	-	B9J09_RS13410	WP_080673504.1	hypothetical protein		1	1322	973	1081		0.934099	0.833496	0.682686	0.643705
NZ_CP020870.1	956252	956812	+	B9J09_RS04410	WP_031337727.1	carbonate dehydratase		1	617	951	631		0.934099	0.389007	0.66725	0.375743
NZ_CP020870.1	967159	967926	+	B9J09_RS04435	WP_046420400.1	NAD kinase		1	4406	3839	4119		0.934099	2.7779	2.69356	2.45275
NZ_CP020870.1	968012	968971	+	B9J09_RS04440	WP_046420253.1	5'-nucleotidase		1	5802	4803	5846		0.934099	3.65805	3.36993	3.48113
NZ_CP020870.1	970614	970898	-	null	incomplete%3B partial in the middle of a contig%3B missing N-terminus	TrfB-related DNA-binding protein		1	594	2301	602		0.934099	0.374506	1.61445	0.358474
NZ_CP020870.1	983720	983983	+	B9J09_RS12945	WP_023906433.1	hypothetical protein		1	4452	3683	5209		0.934099	2.8069	2.5841	3.10181
NZ_CP020870.1	984047	984154	+	B9J09_RS12950	WP_257000796.1	hypothetical protein		1	2542	1846	2712		0.934099	1.60268	1.29521	1.61492
NZ_CP020870.1	985015	985287	+	B9J09_RS04550	WP_046420232.1	hypothetical protein		1	2299	2126	2495		0.934099	1.44948	1.49167	1.4857
NZ_CP020870.1	992253	992777	+	B9J09_RS12960	WP_230949876.1	hypothetical protein		1	7367	6299	6491		0.934099	4.64476	4.41957	3.86521
NZ_CP020870.1	995887	996435	+	B9J09_RS04610	WP_046420394.1	hypothetical protein		1	2946	2136	2472		0.934099	1.8574	1.49868	1.47201
NZ_CP020870.1	997598	998065	-	B9J09_RS04620	WP_023906453.1	EVE domain-containing protein		1	640	418	504		0.934099	0.403508	0.293281	0.300118
NZ_CP020870.1	998062	998652	-	B9J09_RS04625	WP_031336522.1	5-formyltetrahydrofolate cyclo-ligase		1	1969	1348	1298		0.934099	1.24142	0.945798	0.772923
NZ_CP020870.1	1002735	1003310	-	B9J09_RS04660	WP_010894464.1	nitroreductase		1	5241	5574	4900		0.934099	3.30435	3.91089	2.91781
NZ_CP020870.1	1009033	1009305	-	B9J09_RS04700	WP_010894455.1	DNA-binding transcriptional regulator Fis		1	333	224	284		0.934099	0.20995	0.157165	0.169114
NZ_CP020870.1	1016816	1017367	+	B9J09_RS04740	WP_031336530.1	TlpA disulfide reductase family protein		1	8545	7268	8305		0.934099	5.38746	5.09945	4.94539
NZ_CP020870.1	1017689	1017877	+	B9J09_RS12965	WP_232755961.1	hypothetical protein		1	2405	1757	1842		0.934099	1.51631	1.23276	1.09686
NZ_CP020870.1	1023462	1024025	-	B9J09_RS04765	WP_046420192.1	gamma carbonic anhydrase family protein		1	2699	1941	2130		0.934099	1.70167	1.36186	1.26836
NZ_CP020870.1	1024690	1025301	-	B9J09_RS04770	WP_031336534.1	GTP cyclohydrolase I FolE		1	2704	2778	2280		0.934099	1.70482	1.94913	1.35768
NZ_CP020870.1	1033815	1034315	-	B9J09_RS12970	WP_230949923.1	hypothetical protein		1	1645	1334	1416		0.934099	1.03714	0.935975	0.843188
NZ_CP020870.1	1037683	1038018	-	B9J09_RS12975	WP_230949924.1	hypothetical protein		1	10092	11585	7371		0.934099	6.36282	8.12839	4.38922
NZ_CP020870.1	1039068	1039388	+	B9J09_RS04820	WP_023906465.1	DUF4156 domain-containing protein		1	1704	1456	1603		0.934099	1.07434	1.02157	0.954541
NZ_CP020870.1	1040998	1042626	+	B9J09_RS04830	WP_046420176.1	site-specific DNA-methyltransferase		1	6765	5202	5936		0.934099	4.26521	3.64988	3.53472
NZ_CP020870.1	1053216	1054025	-	B9J09_RS04880	WP_010894417.1	DUF6216 family protein		1	4099	1745	3231		0.934099	2.58434	1.22434	1.92397
NZ_CP020870.1	1068339	1069040	-	B9J09_RS13420	WP_120279364.1	CvpA family protein		1	7465	5793	5817		0.934099	4.70654	4.06454	3.46386
NZ_CP020870.1	1070125	1071423	-	B9J09_RS04940	WP_046420153.1	bifunctional tetrahydrofolate synthase/dihydrofolate synthase		1	9277	7124	7625		0.934099	5.84897	4.99841	4.54047
NZ_CP020870.1	1076566	1077060	+	B9J09_RS04970	WP_046420148.1	SgcJ/EcaC family oxidoreductase		1	19379	18527	18502		0.934099	12.2181	12.9991	11.0174
NZ_CP020870.1	1079838	1081838	+	B9J09_RS04985	WP_046420142.1	transketolase		1	9413	9238	8103		0.934099	5.93472	6.48166	4.82511
NZ_CP020870.1	1087436	1087855	-	B9J09_RS13325	WP_269799012.1	hypothetical protein		1	384	378	418		0.934099	0.242105	0.265216	0.248907
NZ_CP020870.1	1089833	1090702	-	B9J09_RS05055	WP_046420139.1	carboxylating nicotinate-nucleotide diphosphorylase		1	4023	2981	3455		0.934099	2.53643	2.09156	2.05736
NZ_CP020870.1	1113798	1114838	+	B9J09_RS05190	WP_010894364.1	cell envelope integrity protein TolA		1	3855	2312	2905		0.934099	2.43051	1.62217	1.72985
NZ_CP020870.1	1122534	1123313	-	B9J09_RS05235	WP_010894355.1	ferredoxin--NADP reductase		1	1246	1130	982		0.934099	0.78558	0.792842	0.584753
NZ_CP020870.1	1135622	1135870	-	B9J09_RS05320	WP_085808100.1	hypothetical protein		1	9072	8059	5962		0.934099	5.71973	5.65444	3.5502
NZ_CP020870.1	1160167	1160514	-	B9J09_RS05555	WP_046419262.1	hypothetical protein		1	2230	1648	2219		0.934099	1.40597	1.15629	1.32135
NZ_CP020870.1	1188739	1189137	+	B9J09_RS05725	WP_060872308.1	hypothetical protein		1	3210	2876	3022		0.934099	2.02384	2.01789	1.79952
NZ_CP020870.1	1208464	1208676	-	B9J09_RS05845	WP_046419181.1	hypothetical protein		1	7271	12516	10005		0.934099	4.58423	8.7816	5.9577
NZ_CP020870.1	1213254	1213682	+	B9J09_RS05900	WP_046419157.1	hypothetical protein		1	1012	815	808		0.934099	0.638047	0.571829	0.481141
NZ_CP020870.1	1215590	1216744	+	B9J09_RS05915	WP_080939573.1	BRO family protein		1	2614	2377	2797		0.934099	1.64808	1.66778	1.66553
NZ_CP020870.1	1221119	1221373	+	B9J09_RS05940	WP_080939599.1	DUF4224 domain-containing protein		1	644	675	769		0.934099	0.40603	0.4736	0.457918
NZ_CP020870.1	1222524	1223573	+	B9J09_RS05950	WP_038200603.1	ATP-binding protein		1	4683	3910	4551		0.934099	2.95254	2.74337	2.70999
NZ_CP020870.1	1229703	1230488	+	B9J09_RS05980	WP_010894307.1	undecaprenyl-diphosphate phosphatase		1	4604	3821	4029		0.934099	2.90274	2.68093	2.39916
NZ_CP020870.1	1232817	1233668	+	B9J09_RS05995	WP_046420043.1	DUF2145 domain-containing protein		1	2717	2416	2291		0.934099	1.71302	1.69514	1.36423
NZ_CP020870.1	1239168	1240019	+	B9J09_RS06025	WP_046420033.1	formyltetrahydrofolate deformylase		1	10079	9184	9496		0.934099	6.35462	6.44377	5.6546
NZ_CP020870.1	1241831	1242493	+	B9J09_RS06035	WP_046420081.1	alpha/beta hydrolase		1	4037	3477	3154		0.934099	2.54525	2.43957	1.87812
NZ_CP020870.1	1244576	1245574	+	B9J09_RS06050	WP_023906581.1	2-alkyl-3-oxoalkanoate reductase		1	1942	1415	1439		0.934099	1.22439	0.992807	0.856884
NZ_CP020870.1	1251586	1251831	+	B9J09_RS06070	WP_004572808.1	ACT domain-containing protein		1	784	693	640		0.934099	0.494297	0.48623	0.381102
NZ_CP020870.1	1263788	1264384	-	B9J09_RS06130	WP_004084887.1	recombination mediator RecR		1	4947	3706	4046		0.934099	3.11899	2.60024	2.40928
NZ_CP020870.1	1277994	1278722	+	B9J09_RS06205	WP_046419992.1	type III pantothenate kinase		1	7539	5069	6006		0.934099	4.7532	3.55656	3.5764
NZ_CP020870.1	1286079	1286810	-	B9J09_RS06250	WP_080507239.1	monofunctional biosynthetic peptidoglycan transglycosylase		1	3590	3048	3144		0.934099	2.26343	2.13857	1.87216
NZ_CP020870.1	1292919	1293494	+	B9J09_RS06285	WP_232755941.1	type II toxin-antitoxin system antitoxin SocA domain-containing protein		1	6734	5222	6188		0.934099	4.24566	3.66391	3.68478
NZ_CP020870.1	1293497	1293721	+	B9J09_RS06290	WP_230949856.1	hypothetical protein		1	12024	7234	8831		0.934099	7.58091	5.07559	5.25861
NZ_CP020870.1	1296694	1296990	+	B9J09_RS06310	WP_004085590.1	type II toxin-antitoxin system RelE/ParE family toxin		1	1670	1586	1639		0.934099	1.0529	1.11279	0.975978
NZ_CP020870.1	1297342	1297695	-	B9J09_RS06320	WP_046419963.1	hypothetical protein		1	1774	1230	1728		0.934099	1.11847	0.863005	1.02898
NZ_CP020870.1	1303670	1304107	-	B9J09_RS06360	WP_004087249.1	phage protein		1	579	465	489		0.934099	0.365049	0.326258	0.291186
NZ_CP020870.1	1304117	1305613	-	B9J09_RS06365	WP_046419658.1	DUF3383 domain-containing protein		1	1354	1212	1504		0.934099	0.853672	0.850376	0.89559
NZ_CP020870.1	1306071	1306451	-	B9J09_RS06375	WP_171817072.1	hypothetical protein		1	285	256	318		0.934099	0.179687	0.179617	0.18936
NZ_CP020870.1	1311635	1311916	+	B9J09_RS06420	WP_046419643.1	helix-turn-helix domain-containing protein		1	414	395	436		0.934099	0.261019	0.277144	0.259626
NZ_CP020870.1	1326174	1326911	+	B9J09_RS06545	WP_053014136.1	XRE family transcriptional regulator		1	2045	1916	2034		0.934099	1.28933	1.34432	1.21119
NZ_CP020870.1	1328180	1328353	+	B9J09_RS13015	WP_161595102.1	hypothetical protein		1	1443	1381	1897		0.934099	0.909784	0.968951	1.12961
NZ_CP020870.1	1335146	1335976	+	B9J09_RS06625	WP_046419912.1	Bro-N domain-containing protein		1	1354	1244	1167		0.934099	0.853672	0.872828	0.694916
NZ_CP020870.1	1357623	1358621	-	B9J09_RS06725	WP_004084959.1	sensor histidine kinase		1	3882	2176	2806		0.934099	2.44753	1.52675	1.67089
NZ_CP020870.1	1362814	1364145	+	B9J09_RS06740	WP_232755965.1	serine hydrolase domain-containing protein		1	9955	8946	9028		0.934099	6.27644	6.27678	5.37592
NZ_CP020870.1	1364265	1365119	-	B9J09_RS06745	WP_046419704.1	hypothetical protein		1	5049	4309	3835		0.934099	3.1833	3.02332	2.28363
NZ_CP020870.1	1370307	1371512	-	B9J09_RS06770	WP_046419701.1	AGE family epimerase/isomerase		1	9909	6229	9239		0.934099	6.24744	4.37045	5.50156
NZ_CP020870.1	1375582	1376934	-	B9J09_RS06795	WP_046419690.1	UDP-glucose/GDP-mannose dehydrogenase family protein		1	17153	14013	17533		0.934099	10.8146	9.83194	10.4404
NZ_CP020870.1	1381972	1382418	+	B9J09_RS06825	WP_031336674.1	hypothetical protein		1	2457	2077	1882		0.934099	1.54909	1.45729	1.12068
NZ_CP020870.1	1386655	1387146	+	B9J09_RS06870	WP_230951054.1	type II toxin-antitoxin system antitoxin SocA domain-containing protein		1	5958	4969	5383		0.934099	3.75641	3.4864	3.20543
NZ_CP020870.1	1387149	1387373	+	B9J09_RS06875	WP_230949856.1	hypothetical protein		1	9756	7138	8862		0.934099	6.15098	5.00824	5.27707
NZ_CP020870.1	1390346	1390642	+	B9J09_RS06895	WP_004085590.1	type II toxin-antitoxin system RelE/ParE family toxin		1	1670	1586	1639		0.934099	1.0529	1.11279	0.975978
NZ_CP020870.1	1390994	1391347	-	B9J09_RS06905	WP_046419963.1	hypothetical protein		1	1775	1230	1728		0.934099	1.1191	0.863005	1.02898
NZ_CP020870.1	1397322	1397759	-	B9J09_RS06945	WP_004087249.1	phage protein		1	578	465	489		0.934099	0.364418	0.326258	0.291186
NZ_CP020870.1	1397769	1399265	-	B9J09_RS06950	WP_046419658.1	DUF3383 domain-containing protein		1	1354	1212	1504		0.934099	0.853672	0.850376	0.89559
NZ_CP020870.1	1399723	1400103	-	B9J09_RS06960	WP_171817072.1	hypothetical protein		1	285	256	318		0.934099	0.179687	0.179617	0.18936
NZ_CP020870.1	1405287	1405568	+	B9J09_RS07005	WP_046419643.1	helix-turn-helix domain-containing protein		1	414	395	436		0.934099	0.261019	0.277144	0.259626
NZ_CP020870.1	1416252	1417661	-	B9J09_RS07090	WP_046419886.1	class II fumarate hydratase		1	5983	6413	6246		0.934099	3.77217	4.49955	3.71932
NZ_CP020870.1	1419788	1421056	+	B9J09_RS07105	WP_046419624.1	cupin domain-containing protein		1	3886	3275	3118		0.934099	2.45005	2.29784	1.85668
NZ_CP020870.1	1430520	1431350	+	B9J09_RS07135	WP_010894044.1	tRNA threonylcarbamoyladenosine dehydratase		1	2265	2165	2134		0.934099	1.42804	1.51903	1.27074
NZ_CP020870.1	1455013	1455411	-	B9J09_RS07240	WP_010894022.1	prepilin-type N-terminal cleavage/methylation domain-containing protein		1	1462	869	1182		0.934099	0.921764	0.609717	0.703848
NZ_CP020870.1	1455408	1455914	-	B9J09_RS07245	WP_010894021.1	Tfp pilus assembly protein FimT/FimU		1	2261	1799	1861		0.934099	1.42552	1.26223	1.10817
NZ_CP020870.1	1463512	1464423	-	B9J09_RS07270	WP_046419584.1	AEC family transporter		1	1874	1565	1995		0.934099	1.18152	1.09805	1.18797
NZ_CP020870.1	1464420	1464782	-	B9J09_RS07275	WP_046419582.1	hypothetical protein		1	1050	974	1068		0.934099	0.662005	0.683388	0.635964
NZ_CP020870.1	1467443	1467781	-	B9J09_RS07295	WP_010894010.1	PilZ domain-containing protein		1	5878	4545	4926		0.934099	3.70597	3.18891	2.93329
NZ_CP020870.1	1474188	1474802	+	B9J09_RS07325	WP_046419569.1	guanylate kinase		1	624	466	481		0.934099	0.39342	0.32696	0.286422
NZ_CP020870.1	1510280	1511530	+	B9J09_RS07465	WP_046419531.1	cysteine desulfurase		1	761	578	638		0.934099	0.479796	0.405542	0.379911
NZ_CP020870.1	1515884	1516780	-	B9J09_RS07495	WP_046419526.1	acetyl-CoA carboxylase, carboxyltransferase subunit beta		1	5206	3289	4602		0.934099	3.28229	2.30766	2.74036
NZ_CP020870.1	1519456	1520526	-	B9J09_RS07510	WP_046419518.1	LacI family DNA-binding transcriptional regulator		1	1563	1229	1407		0.934099	0.985442	0.862304	0.837829
NZ_CP020870.1	1520530	1521819	-	B9J09_RS07515	WP_023907780.1	glucose/galactose MFS transporter		1	1996	2028	2172		0.934099	1.25844	1.42291	1.29336
NZ_CP020870.1	1521912	1522175	-	B9J09_RS07520	WP_010893962.1	hypothetical protein		1	1453	1817	1933		0.934099	0.916089	1.27486	1.15105
NZ_CP020870.1	1534147	1536501	-	B9J09_RS07575	WP_046419497.1	DNA translocase FtsK		1	16096	12923	15701		0.934099	10.1482	9.06717	9.3495
NZ_CP020870.1	1538099	1538938	+	null	incomplete%3B partial in the middle of a contig%3B missing N-terminus	GNAT family N-acetyltransferase		1	2272	2046	1927		0.934099	1.43245	1.43554	1.14747
NZ_CP020870.1	1538950	1539681	+	B9J09_RS07590	WP_010893947.1	leucyl/phenylalanyl-tRNA--protein transferase		1	2675	2409	2483		0.934099	1.68654	1.69023	1.47856
NZ_CP020870.1	1546349	1547131	-	B9J09_RS07635	WP_046419860.1	thiol:disulfide interchange protein DsbA/DsbL		1	5419	4088	4634		0.934099	3.41658	2.86826	2.75942
NZ_CP020870.1	1564218	1565495	-	B9J09_RS07720	WP_010893916.1	UDP-N-acetylglucosamine 1-carboxyvinyltransferase		1	5342	3905	4782		0.934099	3.36803	2.73987	2.84755
NZ_CP020870.1	1566873	1567421	+	B9J09_RS07735	WP_004089213.1	HAD family hydrolase		1	1334	1236	1352		0.934099	0.841062	0.867215	0.805078
NZ_CP020870.1	1572268	1573140	+	B9J09_RS07770	WP_046419455.1	RNase adapter RapZ		1	3669	2962	2639		0.934099	2.31324	2.07823	1.57145
NZ_CP020870.1	1573896	1574165	+	B9J09_RS07780	WP_004089222.1	HPr family phosphocarrier protein		1	1033	912	915		0.934099	0.651287	0.639887	0.544857
NZ_CP020870.1	1578151	1579410	-	B9J09_RS07800	WP_232755946.1	cation:proton antiporter		1	5183	4353	5458		0.934099	3.26778	3.0542	3.25009
NZ_CP020870.1	1579721	1580632	-	B9J09_RS07805	WP_010893900.1	class I SAM-dependent methyltransferase		1	2064	2215	2078		0.934099	1.30131	1.55411	1.23739
NZ_CP020870.1	1601358	1602323	-	B9J09_RS07875	WP_010893883.1	LLM class flavin-dependent oxidoreductase		1	3865	3800	3806		0.934099	2.43681	2.66619	2.26637
NZ_CP020870.1	1622102	1623265	-	B9J09_RS07965	WP_046419394.1	heme A synthase		1	6645	6028	5714		0.934099	4.18955	4.22943	3.40253
NZ_CP020870.1	1623824	1625029	+	B9J09_RS07970	WP_023907824.1	8-amino-7-oxononanoate synthase		1	1335	1142	1118		0.934099	0.841692	0.801262	0.665738
NZ_CP020870.1	1626729	1627166	-	B9J09_RS07985	WP_046419393.1	MarR family transcriptional regulator		1	3170	3604	2816		0.934099	1.99863	2.52868	1.67685
NZ_CP020870.1	1634786	1635676	-	null	cysW	sulfate ABC transporter permease subunit CysW		1	3044	2176	2961		0.934099	1.91918	1.52675	1.76319
NZ_CP020870.1	1637768	1637968	-	B9J09_RS08025	WP_230949930.1	hypothetical protein		1	673	791	872		0.934099	0.424314	0.554989	0.519251
NZ_CP020870.1	1646234	1646578	+	B9J09_RS13440	WP_080939594.1	DUF262 domain-containing protein		1	771	488	622		0.934099	0.486101	0.342396	0.370384
NZ_CP020870.1	1650197	1650901	+	B9J09_RS08085	WP_046419361.1	YceI family protein		1	1695	1540	1486		0.934099	1.06867	1.08051	0.884871
NZ_CP020870.1	1652409	1653089	-	B9J09_RS08100	WP_023907834.1	DNA-3-methyladenine glycosylase		1	1683	1729	1488		0.934099	1.0611	1.21312	0.886062
NZ_CP020870.1	1660132	1662288	-	B9J09_RS08145	WP_046419346.1	bifunctional (p)ppGpp synthetase/guanosine-3',5'-bis(diphosphate) 3'-pyrophosphohydrolase		1	5276	3903	4519		0.934099	3.32642	2.73846	2.69094
NZ_CP020870.1	1671243	1671539	-	B9J09_RS08185	WP_046419342.1	hypothetical protein		1	6168	3777	6001		0.934099	3.88881	2.65006	3.57343
NZ_CP020870.1	1677764	1678405	+	B9J09_RS08235	WP_010893806.1	ABC-type transport auxiliary lipoprotein family protein		1	1386	1102	1023		0.934099	0.873847	0.773196	0.609168
NZ_CP020870.1	1682595	1683137	+	B9J09_RS08255	WP_023907846.1	Smr/MutS family protein		1	1323	1136	1112		0.934099	0.834127	0.797052	0.662165
NZ_CP020870.1	1684959	1686251	-	B9J09_RS08275	WP_023906786.1	phosphopyruvate hydratase		1	18213	16380	16657		0.934099	11.483	11.4927	9.91878
NZ_CP020870.1	1694925	1696241	+	B9J09_RS08310	WP_031336842.1	hemolysin family protein		1	5090	3933	4367		0.934099	3.20915	2.75951	2.60043
NZ_CP020870.1	1699936	1700142	+	B9J09_RS12655	WP_162502023.1	hypothetical protein		1	799	953	702		0.934099	0.503755	0.668654	0.418021
NZ_CP020870.1	1700153	1700953	+	B9J09_RS08330	WP_162502030.1	FHA domain-containing protein		1	5322	4310	5689		0.934099	3.35542	3.02403	3.38764
NZ_CP020870.1	1707521	1709002	+	B9J09_RS08355	WP_232755949.1	autotransporter domain-containing protein		1	9655	6545	7717		0.934099	6.0873	4.59217	4.59526
NZ_CP020870.1	1716620	1717474	-	B9J09_RS08395	WP_046419302.1	AraC family transcriptional regulator		1	6988	6883	7474		0.934099	4.4058	4.82932	4.45056
NZ_CP020870.1	1717702	1718715	+	B9J09_RS08400	WP_046419300.1	alpha/beta hydrolase		1	2159	1851	2036		0.934099	1.36121	1.29872	1.21238
NZ_CP020870.1	1734864	1734939	+	B9J09_RS08480	rna-B9J09_RS08480		tRNA-Lys	1	682	379	439		0.934099	0.429988	0.265918	0.261412
NZ_CP020870.1	1743087	1743917	+	B9J09_RS08560	WP_046419114.1	site-specific integrase		1	1946	1436	1642		0.934099	1.22692	1.00754	0.977765
NZ_CP020870.1	1744283	1745113	-	null	prpB	methylisocitrate lyase		1	2227	1781	1826		0.934099	1.40408	1.2496	1.08733
NZ_CP020870.1	1751921	1752403	+	B9J09_RS08580	WP_046419109.1	GAF domain-containing protein		1	6666	4602	5433		0.934099	4.20279	3.2289	3.2352
NZ_CP020870.1	1762398	1763330	+	B9J09_RS08610	WP_046419099.1	ABC transporter ATP-binding protein		1	8072	7793	6796		0.934099	5.08924	5.4678	4.04683
NZ_CP020870.1	1780943	1781653	-	B9J09_RS08715	WP_046419076.1	16S rRNA pseudouridine(516) synthase		1	7030	6107	6647		0.934099	4.43228	4.28486	3.9581
NZ_CP020870.1	1792445	1792729	-	B9J09_RS08770	WP_046419069.1	HU family DNA-binding protein		1	12129	10488	10137		0.934099	7.64711	7.3587	6.0363
NZ_CP020870.1	1811444	1811824	-	B9J09_RS08835	WP_010893689.1	50S ribosomal protein L17		1	39290	14743	23794		0.934099	24.7716	10.3441	14.1687
NZ_CP020870.1	1816375	1816566	-	B9J09_RS08870	WP_080939569.1	50S ribosomal protein L30		1	13362	9844	10108		0.934099	8.42449	6.90685	6.01903
NZ_CP020870.1	1827991	1828296	+	B9J09_RS08980	WP_010893665.1	F0F1 ATP synthase subunit C		1	8044	5513	5065		0.934099	5.07159	3.86809	3.01607
NZ_CP020870.1	1828891	1829418	+	B9J09_RS08990	WP_010893663.1	F0F1 ATP synthase subunit delta		1	3372	3083	2668		0.934099	2.12598	2.16313	1.58872
NZ_CP020870.1	1843378	1843917	+	B9J09_RS09060	WP_031337966.1	ribosome biogenesis factor YjgA		1	2707	2130	1867		0.934099	1.70671	1.49447	1.11175
NZ_CP020870.1	1849931	1851424	-	B9J09_RS09075	WP_010893642.1	ribonuclease G		1	4271	4137	3896		0.934099	2.69279	2.90264	2.31996
NZ_CP020870.1	1853332	1854159	+	B9J09_RS09090	WP_046419032.1	methylenetetrahydrofolate reductase [NAD(P)H]		1	2428	2227	2684		0.934099	1.53081	1.56253	1.59825
NZ_CP020870.1	1859031	1861637	-	B9J09_RS09115	WP_046419024.1	bifunctional aspartate kinase/diaminopimelate decarboxylase		1	9361	6252	8546		0.934099	5.90194	4.38659	5.0889
NZ_CP020870.1	1871544	1872464	-	B9J09_RS09150	WP_046419013.1	phosphoglycerate mutase		1	4322	2721	3779		0.934099	2.72494	1.90914	2.25029
NZ_CP020870.1	1876220	1876366	-	B9J09_RS12420	WP_155641557.1	hypothetical protein		1	2366	1599	1832		0.934099	1.49172	1.12191	1.0909
NZ_CP020870.1	1881922	1882215	+	B9J09_RS09185	WP_010893619.1	DUF2782 domain-containing protein		1	1883	1388	1612		0.934099	1.1872	0.973863	0.959901
NZ_CP020870.1	1894473	1895492	-	B9J09_RS09245	WP_046418988.1	tetraacyldisaccharide 4'-kinase		1	7253	5020	6108		0.934099	4.57288	3.52218	3.63714
NZ_CP020870.1	1897255	1897692	-	B9J09_RS09255	WP_004089267.1	biopolymer transporter ExbD		1	4084	3583	3650		0.934099	2.57489	2.51394	2.17347
NZ_CP020870.1	1897697	1898359	-	B9J09_RS09260	WP_046418980.1	MotA/TolQ/ExbB proton channel family protein		1	4338	4344	4240		0.934099	2.73503	3.04788	2.5248
NZ_CP020870.1	1898344	1900821	-	B9J09_RS09265	WP_046419125.1	DNA internalization-related competence protein ComEC/Rec2		1	2195	1525	1796		0.934099	1.38391	1.06999	1.06947
NZ_CP020870.1	1901885	1903126	-	B9J09_RS09275	WP_046418978.1	lipoprotein-releasing ABC transporter permease subunit		1	7758	6317	7607		0.934099	4.89127	4.4322	4.52975
NZ_CP020870.1	1913560	1915452	+	B9J09_RS09340	WP_046418948.1	phosphogluconate dehydratase		1	2793	2599	2692		0.934099	1.76093	1.82354	1.60301
NZ_CP020870.1	1916923	1917171	-	B9J09_RS09365	WP_004085344.1	hypothetical protein		1	330	273	329		0.934099	0.208059	0.191545	0.19591
NZ_CP020870.1	1917609	1918340	+	B9J09_RS09370	WP_046418945.1	UMP kinase		1	3588	3659	3517		0.934099	2.26217	2.56726	2.09427
NZ_CP020870.1	1919550	1919870	-	B9J09_RS09385	WP_010893574.1	DUF1820 family protein		1	24965	19572	20059		0.934099	15.74	13.7323	11.9446
NZ_CP020870.1	1931387	1931869	+	B9J09_RS09435	WP_010893563.1	3-hydroxyacyl-ACP dehydratase FabZ		1	4488	3796	3259		0.934099	2.8296	2.66339	1.94064
NZ_CP020870.1	1932759	1933916	+	B9J09_RS09445	WP_046418927.1	lipid-A-disaccharide synthase		1	2749	2356	2729		0.934099	1.73319	1.65304	1.62504
NZ_CP020870.1	1959226	1960644	-	B9J09_RS09530	WP_104993208.1	Nramp family divalent metal transporter		1	2545	2214	2393		0.934099	1.60457	1.55341	1.42496
NZ_CP020870.1	1960809	1961291	+	B9J09_RS09535	WP_010893532.1	manganese-binding transcriptional regulator MntR		1	768	634	682		0.934099	0.48421	0.444834	0.406112
NZ_CP020870.1	1968093	1968593	-	B9J09_RS09560	WP_046418831.1	hypothetical protein		1	103	103	119		0.934099	0.0649396	0.0722679	0.0708612
NZ_CP020870.1	1968634	1969077	-	B9J09_RS09565	WP_046418828.1	hypothetical protein		1	28	38	35		0.934099	0.0176535	0.0266619	0.0208415
NZ_CP020870.1	1988201	1989058	+	B9J09_RS09660	WP_023907952.1	M23 family metallopeptidase		1	4212	3613	3646		0.934099	2.65559	2.53499	2.17109
NZ_CP020870.1	1995796	1997706	+	B9J09_RS09700	WP_023906872.1	molecular chaperone HtpG		1	1992	1638	1736		0.934099	1.25592	1.14927	1.03374
NZ_CP020870.1	2007093	2007491	+	B9J09_RS09745	WP_058569377.1	hypothetical protein		1	2202	2115	2038		0.934099	1.38832	1.48395	1.21357
NZ_CP020870.1	2008471	2010480	-	B9J09_RS09760	WP_046418781.1	excinuclease ABC subunit UvrB		1	14337	11978	12531		0.934099	9.03921	8.40413	7.46186
NZ_CP020870.1	2011672	2012178	-	B9J09_RS09770	WP_046418778.1	hypothetical protein		1	15810	12519	15336		0.934099	9.96791	8.78371	9.13216
NZ_CP020870.1	2023592	2024089	-	B9J09_RS09850	WP_046418748.1	hypothetical protein		1	2343	1898	2143		0.934099	1.47722	1.33169	1.2761
NZ_CP020870.1	2036430	2036681	-	B9J09_RS09900	WP_046418731.1	ferrous iron transport protein A		1	1641	1579	1896		0.934099	1.03462	1.10787	1.12901
NZ_CP020870.1	2048823	2049386	+	B9J09_RS09950	WP_010893439.1	Sua5/YciO/YrdC/YwlC family protein		1	2243	1818	2032		0.934099	1.41417	1.27556	1.21
NZ_CP020870.1	2049751	2050395	-	B9J09_RS09955	WP_046418718.1	acyl-ACP--UDP-N- acetylglucosamine O-acyltransferase		1	3150	2940	2748		0.934099	1.98602	2.06279	1.63636
NZ_CP020870.1	2050392	2050703	-	B9J09_RS09960	WP_046418715.1	hypothetical protein		1	1411	1244	1193		0.934099	0.889609	0.872828	0.710398
NZ_CP020870.1	2053443	2054078	-	B9J09_RS09985	WP_010893431.1	glutathione S-transferase N-terminal domain-containing protein		1	14072	13169	12079		0.934099	8.87213	9.23977	7.1927
NZ_CP020870.1	2059878	2060861	+	B9J09_RS10015	WP_010893424.1	PhoH family protein		1	2241	2183	2075		0.934099	1.41291	1.53166	1.2356
NZ_CP020870.1	2065737	2066090	+	B9J09_RS10050	WP_010893418.1	hypothetical protein		1	2098	2099	1525		0.934099	1.32275	1.47272	0.908095
NZ_CP020870.1	2102692	2103594	-	B9J09_RS10180	WP_031337055.1	cation diffusion facilitator family transporter		1	3223	3025	3337		0.934099	2.03204	2.12243	1.98709
NZ_CP020870.1	2113049	2114581	-	B9J09_RS10235	WP_230949985.1	PAS domain-containing sensor histidine kinase		1	9645	8194	9621		0.934099	6.08099	5.74916	5.72904
NZ_CP020870.1	2118445	2119500	+	B9J09_RS10260	WP_046418617.1	glycosyl hydrolase family 18 protein		1	916	678	646		0.934099	0.577521	0.475705	0.384675
NZ_CP020870.1	2142213	2143196	-	B9J09_RS10335	WP_046418864.1	LysR family transcriptional regulator		1	6277	6971	7414		0.934099	3.95753	4.89106	4.41483
NZ_CP020870.1	2143348	2144783	+	null	cysG	siroheme synthase CysG		1	3007	3198	3046		0.934099	1.89586	2.24381	1.81381
NZ_CP020870.1	2146198	2146473	+	B9J09_RS13155	WP_230949967.1	hypothetical protein		1	2485	1488	1682		0.934099	1.56675	1.04403	1.00158
NZ_CP020870.1	2146557	2147132	-	B9J09_RS10355	WP_046418862.1	DUF6624 domain-containing protein		1	1974	1735	1735		0.934099	1.24457	1.21733	1.03314
NZ_CP020870.1	2147337	2148143	+	B9J09_RS10360	WP_046418579.1	hypothetical protein		1	5573	5857	6976		0.934099	3.51367	4.10945	4.15401
NZ_CP020870.1	2163012	2163299	+	B9J09_RS12455	WP_155641426.1	hypothetical protein		1	470	413	393		0.934099	0.296326	0.289773	0.23402
NZ_CP020870.1	2163511	2164173	-	B9J09_RS10420	WP_023908074.1	DUF2076 domain-containing protein		1	3124	2676	3094		0.934099	1.96962	1.87756	1.84239
NZ_CP020870.1	2164499	2165347	+	B9J09_RS10425	WP_046418559.1	SAM-dependent methyltransferase		1	1526	1305	1288		0.934099	0.962114	0.915627	0.766968
NZ_CP020870.1	2173980	2175215	-	B9J09_RS10460	WP_010893323.1	cell division protein FtsZ		1	9497	8562	8769		0.934099	5.98768	6.00736	5.22169
NZ_CP020870.1	2175385	2176620	-	B9J09_RS10465	WP_010893322.1	cell division protein FtsA		1	2924	1954	2646		0.934099	1.84353	1.37099	1.57562
NZ_CP020871.1	3271	3624	+	B9J09_RS11930	WP_004091455.1	KfrB domain-containing protein		1	3663	3270	3434		0.934099	2.30945	2.29433	2.04485
NZ_CP020871.1	4309	4755	-	B9J09_RS11940	WP_230950297.1	conjugal transfer protein TraM		1	3407	3734	3489		0.934099	2.14805	2.61989	2.0776
NZ_CP020871.1	5486	5875	-	B9J09_RS11950	WP_046417489.1	TraK family protein		1	511	503	595		0.934099	0.322176	0.35292	0.354306
NZ_CP020871.1	13522	13884	+	B9J09_RS11980	WP_046417499.1	hypothetical protein		1	972	834	968		0.934099	0.612828	0.58516	0.576417
NZ_CP020871.1	19777	20097	+	B9J09_RS12005	WP_046417511.1	type II toxin-antitoxin system RelE/ParE family toxin		1	3691	3920	2969		0.934099	2.32711	2.75039	1.76796
NZ_CP020870.1	2176776	2177453	-	null	incomplete%3B partial in the middle of a contig%3B missing C-terminus	cell division protein FtsQ/DivIB		1	1448	950	1303		0.934099	0.912937	0.666549	0.7759
NZ_CP020870.1	2177560	2178522	-	B9J09_RS10475	WP_080939554.1	D-alanine--D-alanine ligase		1	3920	2974	3138		0.934099	2.47149	2.08665	1.86859
NZ_CP020870.1	2178525	2179958	-	B9J09_RS10480	WP_046418855.1	UDP-N-acetylmuramate--L-alanine ligase		1	2840	1992	2471		0.934099	1.79057	1.39765	1.47141
NZ_CP020870.1	2183460	2184866	-	B9J09_RS10500	WP_046418543.1	UDP-N-acetylmuramoyl-tripeptide--D-alanyl-D-alanine ligase		1	8132	4707	6757		0.934099	5.12707	3.30257	4.0236
NZ_CP020870.1	2196899	2196972	+	B9J09_RS10565	rna-B9J09_RS10565		tRNA-Gly	1	650	445	376		0.934099	0.409813	0.312225	0.223897
NZ_CP020870.1	2198251	2200344	+	B9J09_RS10580	WP_046418520.1	acyltransferase family protein		1	10447	8833	11394		0.934099	6.58664	6.1975	6.78481
NZ_CP020870.1	2209780	2210124	+	B9J09_RS10640	WP_010893290.1	sulfite-sensing transcriptional repressor BigR		1	2250	1980	1767		0.934099	1.41858	1.38923	1.0522
NZ_CP020870.1	2222615	2224417	-	B9J09_RS10705	WP_080939561.1	formylglycine-generating enzyme family protein		1	3753	2693	3621		0.934099	2.3662	1.88949	2.1562
NZ_CP020870.1	2229136	2229279	+	B9J09_RS12470	WP_023908099.1	hypothetical protein		1	417	280	338		0.934099	0.262911	0.196456	0.201269
NZ_CP020870.1	2234613	2234810	-	B9J09_RS10760	WP_004090402.1	50S ribosomal protein L35		1	22698	11724	14300		0.934099	14.3107	8.22591	8.51525
NZ_CP020870.1	2237624	2237758	-	B9J09_RS13365	WP_268233762.1	hypothetical protein		1	1001	944	834		0.934099	0.631112	0.662339	0.496624
NZ_CP020870.1	2269138	2269611	-	B9J09_RS10900	WP_023907070.1	GNAT family N-acetyltransferase		1	273	270	239		0.934099	0.172121	0.18944	0.142318
NZ_CP020870.1	2278225	2278656	-	B9J09_RS10935	WP_004090345.1	30S ribosomal protein S6		1	12936	7174	9680		0.934099	8.15591	5.0335	5.76417
NZ_CP020870.1	2278896	2279234	-	B9J09_RS10940	WP_004084639.1	iron-sulfur cluster assembly accessory protein		1	4607	3661	4276		0.934099	2.90463	2.56867	2.54624
NZ_CP020870.1	2279438	2280838	+	B9J09_RS10945	WP_046418433.1	asparagine--tRNA ligase		1	1462	1186	1409		0.934099	0.921764	0.832133	0.83902
NZ_CP020870.1	2310319	2311326	+	B9J09_RS11085	WP_046418398.1	isocitrate dehydrogenase		1	4797	3960	4001		0.934099	3.02442	2.77846	2.38248
NZ_CP020870.1	2312910	2313431	+	B9J09_RS11095	WP_010895016.1	methylated-DNA--[protein]-cysteine S-methyltransferase		1	2513	2070	1949		0.934099	1.5844	1.45237	1.16057
NZ_CP020870.1	2319167	2320159	-	B9J09_RS11130	WP_010895024.1	RluA family pseudouridine synthase		1	5046	4630	5993		0.934099	3.18141	3.24855	3.56866
NZ_CP020870.1	2354562	2355089	-	B9J09_RS11245	WP_046420804.1	50S ribosomal protein L10		1	9356	5155	6418		0.934099	5.89878	3.6169	3.82174
NZ_CP020870.1	2357491	2357898	-	B9J09_RS11265	WP_010895054.1	preprotein translocase subunit SecE		1	14637	8802	12640		0.934099	9.22835	6.17575	7.52676
NZ_CP020870.1	2357947	2358022	-	B9J09_RS11270	rna-B9J09_RS11270		tRNA-Trp	1	4354	2420	3362		0.934099	2.74512	1.69795	2.00198
NZ_CP020870.1	2359491	2359564	-	B9J09_RS11285	rna-B9J09_RS11285		tRNA-Gly	1	6909	3974	5661		0.934099	4.356	2.78828	3.37097
NZ_CP020870.1	2360977	2361555	-	B9J09_RS11300	WP_010895056.1	aminoacyl-tRNA hydrolase		1	5125	3255	4102		0.934099	3.23122	2.28381	2.44263
NZ_CP020870.1	2368059	2369144	+	B9J09_RS11340	WP_046420819.1	peptide chain release factor 1		1	4499	4105	3838		0.934099	2.83654	2.88019	2.28542
NZ_CP020870.1	2374984	2376858	+	B9J09_RS11390	WP_230949982.1	ATP-binding domain-containing protein		1	2782	2291	2490		0.934099	1.754	1.60743	1.48273
NZ_CP020870.1	2377153	2377821	+	B9J09_RS11395	WP_046420825.1	DUF2290 domain-containing protein		1	807	554	723		0.934099	0.508798	0.388703	0.430526
NZ_CP020870.1	2379679	2379993	-	B9J09_RS11410	WP_046420829.1	Grx4 family monothiol glutaredoxin		1	2758	1930	2553		0.934099	1.73887	1.35415	1.52024
NZ_CP020870.1	2381506	2382009	-	B9J09_RS11420	WP_046420836.1	5-(carboxyamino)imidazole ribonucleotide mutase		1	4038	2559	3849		0.934099	2.54588	1.79547	2.29197
NZ_CP020870.1	2392787	2394394	-	B9J09_RS11455	WP_031338074.1	glucan biosynthesis protein		1	12052	11893	11728		0.934099	7.59856	8.34449	6.98369
NZ_CP020870.1	2419828	2421549	+	B9J09_RS11550	WP_046420870.1	M28 family metallopeptidase		1	2746	2214	2337		0.934099	1.7313	1.55341	1.39162
NZ_CP020870.1	2430530	2431384	+	B9J09_RS11580	WP_080939627.1	pyrroline-5-carboxylate reductase		1	1079	805	898		0.934099	0.680289	0.564812	0.534734
NZ_CP020870.1	2437606	2438175	+	B9J09_RS11600	WP_046420888.1	TetR/AcrR family transcriptional regulator		1	13835	12381	13963		0.934099	8.72271	8.68688	8.31457
NZ_CP020870.1	2439933	2440328	-	B9J09_RS11615	WP_230949886.1	hypothetical protein		1	1057	842	1051		0.934099	0.666419	0.590773	0.625841
NZ_CP020870.1	2440374	2440841	-	B9J09_RS13185	WP_230949887.1	hypothetical protein		1	1045	696	975		0.934099	0.658853	0.488335	0.580585
NZ_CP020870.1	2467911	2468435	-	B9J09_RS12495	WP_058569305.1	hypothetical protein		1	411	363	471		0.934099	0.259128	0.254692	0.280467
NZ_CP020870.1	2475297	2475500	-	B9J09_RS12500	WP_155641449.1	hypothetical protein		1	200	99	167		0.934099	0.126096	0.0694614	0.0994438
NZ_CP020870.1	2477190	2477564	+	B9J09_RS11765	WP_230949891.1	hypothetical protein		1	469	417	491		0.934099	0.295696	0.29258	0.292377
NZ_CP020870.1	2478567	2479460	+	B9J09_RS13195	WP_230949892.1	hypothetical protein		1	405	381	429		0.934099	0.255345	0.267321	0.255457
NZ_CP020870.1	2480526	2480804	+	B9J09_RS13205	WP_230949894.1	calcium-binding protein		1	2054	1646	1855		0.934099	1.29501	1.15488	1.1046
NZ_CP020870.1	2482633	2482709	+	B9J09_RS11795	rna-B9J09_RS11795		tRNA-His	1	13576	11335	12778		0.934099	8.55941	7.95298	7.60894
NZ_CP020870.1	2483513	2484445	+	B9J09_RS11810	WP_230949895.1	hypothetical protein		1	2716	2040	2335		0.934099	1.71239	1.43133	1.39043
NZ_CP020870.1	2484511	2484819	-	B9J09_RS11815	WP_010895177.1	addiction module antidote protein		1	1228	992	1340		0.934099	0.774231	0.696017	0.797932
NZ_CP020870.1	2485206	2485976	+	B9J09_RS11825	WP_046420949.1	phage baseplate protein		1	1423	1532	1585		0.934099	0.897175	1.0749	0.943823
NZ_CP020870.1	3020	4114	+	B9J09_RS00015	WP_010892552.1	DNA replication/repair protein RecF		0	22753	13034	16567		0	14.3453	9.14505	9.86518
NZ_CP020870.1	8925	10118	+	B9J09_RS00040	WP_046417578.1	tetratricopeptide repeat protein		0	13232	8012	9756		0	8.34253	5.62146	5.80942
NZ_CP020870.1	13710	16082	+	B9J09_RS00065	WP_171817036.1	S9 family peptidase		0	3007	2574	2669		0	1.89586	1.806	1.58931
NZ_CP020870.1	16137	16460	+	B9J09_RS12745	WP_230949998.1	hypothetical protein		0	903	948	930		0	0.569325	0.665145	0.553789
NZ_CP020870.1	16504	16677	+	B9J09_RS12750	WP_229716533.1	hypothetical protein		0	272	248	218		0	0.171491	0.174004	0.129813
NZ_CP020870.1	18916	19074	-	B9J09_RS12230	WP_010892569.1	hypothetical protein		0	53	46	60		0	0.0334155	0.032275	0.0357283
NZ_CP020870.1	19228	19524	+	B9J09_RS00085	WP_010892570.1	hypothetical protein		0	620	352	491		0	0.390898	0.246974	0.292377
NZ_CP020870.1	20728	20804	-	B9J09_RS00090	rna-B9J09_RS00090		tRNA-Ile	0	1840	1408	1472		0	1.16009	0.987895	0.876535
NZ_CP020870.1	30964	31698	-	B9J09_RS00145	WP_104993158.1	orotidine-5'-phosphate decarboxylase		0	1573	804	1199		0	0.991747	0.564111	0.713971
NZ_CP020870.1	39203	39742	+	B9J09_RS00185	WP_023906014.1	GNAT family protein		0	2061	1744	1824		0	1.29942	1.22364	1.08614
NZ_CP020870.1	54582	55661	-	B9J09_RS00245	WP_023906020.1	ParB/RepB/Spo0J family partition protein		0	4124	2282	3741		0	2.6001	1.60112	2.22766
NZ_CP020870.1	61800	61876	+	B9J09_RS00275	rna-B9J09_RS00275		16S ribosomal RNA	0	378	212	325		0	0.238322	0.148746	0.193528
NZ_CP020870.1	88357	89310	-	B9J09_RS00375	WP_046417654.1	tRNA (adenosine(37)-N6)-dimethylallyltransferase MiaA		0	1420	1029	1190		0	0.895283	0.721977	0.708612
NZ_CP020870.1	93534	93914	+	B9J09_RS00405	WP_046417662.1	Mth938-like domain-containing protein		0	1227	960	980		0	0.773601	0.673565	0.583562
NZ_CP020870.1	98609	99940	+	B9J09_RS00425	WP_046417668.1	O-antigen ligase		0	1817	1174	1609		0	1.14558	0.823714	0.958114
NZ_CP020870.1	105342	106127	+	B9J09_RS00455	WP_046417678.1	tRNA (guanosine(37)-N1)-methyltransferase TrmD		0	4183	3378	3832		0	2.6373	2.37011	2.28185
NZ_CP020870.1	107119	107895	+	B9J09_RS00470	WP_046418237.1	type I methionyl aminopeptidase		0	5919	3581	4781		0	3.73182	2.51254	2.84695
NZ_CP020870.1	109498	109854	+	B9J09_RS00485	WP_031336149.1	Spx/MgsR family RNA polymerase-binding regulatory protein		0	814	636	679		0	0.513212	0.446237	0.404325
NZ_CP020870.1	115261	116292	+	B9J09_RS00505	WP_046417691.1	nitronate monooxygenase family protein		0	2602	2545	3126		0	1.64051	1.78565	1.86145
NZ_CP020870.1	133454	133648	-	B9J09_RS12755	WP_010892680.1	hypothetical protein		0	69	76	46		0	0.0435032	0.0533239	0.0273917
NZ_CP020870.1	133692	134117	-	B9J09_RS00570	WP_010892681.1	DNA polymerase III subunit chi		0	1791	964	1047		0	1.12919	0.676372	0.623459
NZ_CP020870.1	134563	136038	-	B9J09_RS00580	WP_046417725.1	leucyl aminopeptidase		0	3961	3480	3845		0	2.49734	2.44167	2.28959
NZ_CP020870.1	137179	138336	+	B9J09_RS00590	WP_171817047.1	LPS export ABC transporter permease LptG		0	2175	1440	1831		0	1.3713	1.01035	1.09031
NZ_CP020870.1	141399	142541	+	B9J09_RS00605	WP_046417732.1	acyltransferase		0	8060	5890	7958		0	5.08168	4.1326	4.73877
NZ_CP020870.1	143930	145816	+	B9J09_RS00615	WP_046417736.1	arginine decarboxylase		0	1822	1317	1594		0	1.14874	0.924047	0.949182
NZ_CP020870.1	145843	146604	-	B9J09_RS00620	WP_046417738.1	SDR family NAD(P)-dependent oxidoreductase		0	5212	4677	5211		0	3.28607	3.28152	3.103
NZ_CP020870.1	146739	147485	-	B9J09_RS00625	WP_023907201.1	SPOR domain-containing protein		0	1210	795	806		0	0.762882	0.557796	0.47995
NZ_CP020870.1	154192	154872	-	B9J09_RS00655	WP_046417746.1	hypothetical protein		0	2951	2331	2252		0	1.86055	1.6355	1.341
NZ_CP020870.1	154895	155554	-	B9J09_RS00660	WP_046417748.1	orotate phosphoribosyltransferase		0	1467	1316	1234		0	0.924916	0.923345	0.734812
NZ_CP020870.1	156389	157204	+	B9J09_RS00670	WP_046417750.1	DUF3289 family protein		0	1696	1442	1578		0	1.0693	1.01175	0.939655
NZ_CP020870.1	160598	160702	+	B9J09_RS13395	WP_316244979.1	ABC-three component system middle component 8		0	157	53	131		0	0.0989856	0.0371864	0.0780068
NZ_CP020870.1	160850	161659	+	B9J09_RS12760	WP_230949919.1	hypothetical protein		0	677	427	593		0	0.426836	0.299596	0.353115
NZ_CP020870.1	163016	163816	+	B9J09_RS00700	WP_046417753.1	exodeoxyribonuclease III		0	528	382	429		0	0.332894	0.268023	0.255457
NZ_CP020870.1	163813	165342	+	B9J09_RS00705	WP_046417756.1	MFS transporter		0	1466	942	1115		0	0.924286	0.660936	0.663951
NZ_CP020870.1	190512	191618	-	B9J09_RS00805	WP_010892726.1	glycine cleavage system aminomethyltransferase GcvT		0	1262	922	947		0	0.795667	0.646903	0.563912
NZ_CP020870.1	192196	193153	-	null	frameshifted	SPFH domain-containing protein		0	2406	1912	2393		0	1.51694	1.34152	1.42496
NZ_CP020870.1	200910	201266	+	B9J09_RS00855	WP_046417784.1	6-carboxytetrahydropterin synthase QueD		0	2598	1629	1881		0	1.63799	1.14296	1.12008
NZ_CP020870.1	203392	204021	+	B9J09_RS00870	WP_046417785.1	lysophospholipid acyltransferase family protein		0	9845	8356	8274		0	6.20709	5.86282	4.92693
NZ_CP020870.1	206511	206963	+	B9J09_RS00885	WP_020851432.1	CopD family protein		0	1328	1088	1150		0	0.837279	0.763374	0.684793
NZ_CP020870.1	213892	214563	+	B9J09_RS00910	WP_046417796.1	ribulose-phosphate 3-epimerase		0	3423	2329	3079		0	2.15814	1.6341	1.83346
NZ_CP020870.1	217745	218779	+	B9J09_RS00930	WP_046417801.1	anthranilate phosphoribosyltransferase		0	6808	5261	6658		0	4.29232	3.69128	3.96465
NZ_CP020870.1	221341	221847	+	B9J09_RS00945	WP_010892757.1	MarR family transcriptional regulator		0	30383	29621	32364		0	19.1559	20.783	19.2719
NZ_CP020870.1	235901	236719	+	B9J09_RS01010	WP_020852605.1	3-methyl-2-oxobutanoate hydroxymethyltransferase		0	6689	5753	5819		0	4.21729	4.03648	3.46505
NZ_CP020870.1	237644	238024	+	B9J09_RS01020	WP_010892772.1	aspartate 1-decarboxylase		0	2201	1541	1761		0	1.38769	1.08121	1.04863
NZ_CP020870.1	252618	252950	-	B9J09_RS01090	WP_023906085.1	hypothetical protein		0	1993	1269	1815		0	1.25655	0.890369	1.08078
NZ_CP020870.1	258809	258958	-	B9J09_RS12250	WP_155641458.1	hypothetical protein		0	1839	1554	1373		0	1.15946	1.09033	0.817583
NZ_CP020870.1	259189	259323	+	B9J09_RS13265	WP_262363511.1	hypothetical protein		0	313	244	248		0	0.197341	0.171198	0.147677
NZ_CP020870.1	259500	260411	+	B9J09_RS01120	WP_031336191.1	DMT family transporter		0	1730	1124	1473		0	1.09073	0.788632	0.87713
NZ_CP020870.1	263838	264587	-	B9J09_RS01140	WP_046417842.1	electron transfer flavoprotein subunit beta/FixA family protein		0	1118	955	925		0	0.704878	0.670057	0.550811
NZ_CP020870.1	264803	265864	+	B9J09_RS01145	WP_171817038.1	dTDP-glucose 4,6-dehydratase		0	2547	2250	2374		0	1.60584	1.57867	1.41365
NZ_CP020870.1	267363	268271	+	B9J09_RS01160	WP_046417848.1	dTDP-4-dehydrorhamnose reductase		0	679	392	516		0	0.428097	0.275039	0.307263
NZ_CP020870.1	278683	278907	-	B9J09_RS12255	WP_144406897.1	hypothetical protein		0	1562	1146	1282		0	0.984812	0.804068	0.763395
NZ_CP020870.1	278922	279077	-	B9J09_RS12260	WP_155561077.1	hypothetical protein		0	2526	2371	2519		0	1.5926	1.66357	1.49999
NZ_CP020870.1	281239	281814	-	B9J09_RS01210	WP_046417868.1	DUF1439 domain-containing protein		0	1536	1024	1291		0	0.968419	0.718469	0.768754
NZ_CP020870.1	283619	284182	+	B9J09_RS01220	WP_010892815.1	adenylate kinase		0	2358	1375	2262		0	1.48667	0.964742	1.34696
NZ_CP020870.1	289117	289287	+	B9J09_RS12530	WP_004085362.1	hypothetical protein		0	707	709	650		0	0.44575	0.497456	0.387057
NZ_CP020870.1	289278	290645	-	B9J09_RS01240	WP_031337522.1	M17 family metallopeptidase		0	1545	1226	1443		0	0.974094	0.860199	0.859266
NZ_CP020870.1	296765	298474	-	B9J09_RS01275	WP_046417883.1	long-chain fatty acid--CoA ligase		0	3370	2585	3139		0	2.12472	1.81371	1.86919
NZ_CP020870.1	306973	307176	-	B9J09_RS12770	WP_230949955.1	hypothetical protein		0	147	109	108		0	0.0926807	0.0764777	0.064311
NZ_CP020870.1	307204	307428	-	null	internal stop%3B incomplete%3B partial in the middle of a contig%3B missing C-terminus	YgjP-like metallopeptidase domain-containing protein		0	97	96	66		0	0.0611567	0.0673565	0.0393011
NZ_CP020870.1	307425	308423	-	B9J09_RS12780	WP_230949951.1	hypothetical protein		0	335	252	313		0	0.211211	0.176811	0.186383
NZ_CP020870.1	308789	309856	-	null	internal stop%3B incomplete%3B partial in the middle of a contig%3B missing C-terminus	DEAD/DEAH box helicase family protein		0	470	450	416		0	0.296326	0.315734	0.247716
NZ_CP020870.1	309853	310170	-	B9J09_RS12790	WP_230949952.1	hypothetical protein		0	69	51	66		0	0.0435032	0.0357831	0.0393011
NZ_CP020870.1	311462	311908	-	B9J09_RS13270	WP_046417903.1	N-6 DNA methylase		0	242	243	306		0	0.152576	0.170496	0.182214
NZ_CP020870.1	311868	312035	-	B9J09_RS13275	WP_262363631.1	SAM-dependent methyltransferase		0	161	139	232		0	0.101507	0.0975266	0.138149
NZ_CP020870.1	313444	313617	+	B9J09_RS01345	WP_230950341.1	hypothetical protein		0	56	68	60		0	0.035307	0.0477109	0.0357283
NZ_CP020870.1	314060	314209	-	B9J09_RS12275	WP_155641451.1	hypothetical protein		0	57	28	40		0	0.0359374	0.0196456	0.0238189
NZ_CP020870.1	314376	314612	+	B9J09_RS01350	WP_171817039.1	biotin/lipoyl-binding protein		0	10	40	37		0	0.00630481	0.0280652	0.0220325
NZ_CP020870.1	315100	315285	+	B9J09_RS01360	WP_230949954.1	hypothetical protein		0	364	220	290		0	0.229495	0.154359	0.172687
NZ_CP020870.1	317369	317923	+	B9J09_RS01385	WP_004085302.1	NADH-quinone oxidoreductase subunit B		0	6044	4062	4963		0	3.81063	2.85002	2.95533
NZ_CP020870.1	325711	326379	+	B9J09_RS01425	WP_010892849.1	NADH-quinone oxidoreductase subunit J		0	3321	2100	2747		0	2.09383	1.47342	1.63576
NZ_CP020870.1	326376	326681	+	B9J09_RS01430	WP_023906126.1	NADH-quinone oxidoreductase subunit NuoK		0	2503	1824	2185		0	1.57809	1.27977	1.30111
NZ_CP020870.1	339711	340034	+	B9J09_RS12810	WP_080507177.1	helix-turn-helix domain-containing protein		0	19859	16235	20080		0	12.5207	11.391	11.9571
NZ_CP020870.1	340856	341005	-	B9J09_RS12280	WP_023907263.1	hypothetical protein		0	2072	1236	1452		0	1.30636	0.867215	0.864625
NZ_CP020870.1	341731	341889	-	B9J09_RS12815	WP_229716547.1	hypothetical protein		0	925	787	612		0	0.583195	0.552183	0.364429
NZ_CP020870.1	342659	342838	+	B9J09_RS12285	WP_021358388.1	hypothetical protein		0	80	96	71		0	0.0504385	0.0673565	0.0422785
NZ_CP020870.1	343056	343244	+	null	internal stop	hypothetical protein		0	124	63	84		0	0.0781797	0.0442027	0.0500196
NZ_CP020870.1	343733	343918	+	B9J09_RS12820	WP_046417951.1	hypothetical protein		0	424	329	284		0	0.267324	0.230836	0.169114
NZ_CP020870.1	357940	358323	+	B9J09_RS01565	WP_046417957.1	RidA family protein		0	457	386	464		0	0.28813	0.270829	0.276299
NZ_CP020870.1	360562	360708	+	B9J09_RS12565	WP_010892888.1	hypothetical protein		0	246	149	191		0	0.155098	0.104543	0.113735
NZ_CP020870.1	361071	362273	+	B9J09_RS01575	WP_046417959.1	cytochrome P450		0	1274	1063	1303		0	0.803233	0.745833	0.7759
NZ_CP020870.1	370252	371217	+	B9J09_RS01605	WP_023907274.1	aldo/keto reductase		0	3200	2268	2777		0	2.01754	1.5913	1.65363
NZ_CP020870.1	380390	381148	+	B9J09_RS01640	WP_046417968.1	phosphatase PAP2 family protein		0	3114	3572	2524		0	1.96332	2.50622	1.50297
NZ_CP020870.1	381184	382803	+	B9J09_RS01645	WP_230949940.1	phosphoethanolamine transferase		0	7642	5497	5634		0	4.81814	3.85686	3.35489
NZ_CP020870.1	383424	384632	-	B9J09_RS01650	WP_038227899.1	cytochrome P450		0	2980	1899	2084		0	1.87883	1.3324	1.24096
NZ_CP020870.1	386164	386394	+	B9J09_RS01660	WP_031337544.1	rubredoxin		0	643	486	446		0	0.405399	0.340992	0.26558
NZ_CP020870.1	393498	393650	+	B9J09_RS12290	WP_023906142.1	hypothetical protein		0	84	50	74		0	0.0529604	0.0350815	0.0440649
NZ_CP020870.1	404452	404694	-	B9J09_RS01750	WP_157893217.1	ATP-binding protein		0	781	463	605		0	0.492406	0.324855	0.36026
NZ_CP020870.1	416464	417765	+	B9J09_RS01805	WP_046417996.1	AAA-associated domain-containing protein		0	7448	4902	6019		0	4.69582	3.43939	3.58415
NZ_CP020870.1	423580	424374	-	B9J09_RS01845	WP_010892951.1	ABC transporter ATP-binding protein		0	17723	14904	15430		0	11.174	10.4571	9.18813
NZ_CP020870.1	433952	434107	-	B9J09_RS12300	WP_155114979.1	hypothetical protein		0	154	69	97		0	0.0970941	0.0484125	0.0577608
NZ_CP020870.1	434590	435882	+	B9J09_RS01875	WP_046418271.1	tryptophan--tRNA ligase		0	2722	3258	2838		0	1.71617	2.28591	1.68995
NZ_CP020870.1	436279	438012	-	B9J09_RS01880	WP_046418009.1	DNA primase		0	3961	3385	3467		0	2.49734	2.37502	2.0645
NZ_CP020870.1	441539	441901	+	B9J09_RS01905	WP_004083594.1	dihydroneopterin aldolase		0	1480	979	1258		0	0.933112	0.686896	0.749104
NZ_CP020870.1	446856	447326	-	B9J09_RS01920	WP_010892970.1	ribosomal protein S18-alanine N-acetyltransferase		0	2421	1387	1916		0	1.5264	0.973161	1.14092
NZ_CP020870.1	447327	447740	-	B9J09_RS01925	WP_031336281.1	hypothetical protein		0	1264	910	1009		0	0.796928	0.638483	0.600831
NZ_CP020870.1	452473	452823	+	B9J09_RS01955	WP_004083585.1	DMT family protein		0	2053	1376	2048		0	1.29438	0.965443	1.21953
NZ_CP020870.1	472950	474344	+	B9J09_RS02050	WP_023906162.1	nucleotide 5'-monophosphate nucleosidase PpnN		0	3458	2545	2981		0	2.1802	1.78565	1.7751
NZ_CP020870.1	474490	475002	+	B9J09_RS02055	WP_046418038.1	Tfp pilus assembly protein FimT/FimU		0	820	496	612		0	0.516995	0.348009	0.364429
NZ_CP020870.1	474999	475481	+	B9J09_RS02060	WP_031336301.1	type IV pilus modification protein PilV		0	294	223	230		0	0.185361	0.156464	0.136959
NZ_CP020870.1	475478	476734	+	B9J09_RS02065	WP_023907346.1	PilW family protein		0	1325	1261	1315		0	0.835388	0.884756	0.783046
NZ_CP020870.1	476737	477228	+	B9J09_RS02070	WP_230949935.1	PilX N-terminal domain-containing pilus assembly protein		0	477	349	421		0	0.30074	0.244869	0.250694
NZ_CP020870.1	482863	483186	+	B9J09_RS12830	WP_080507177.1	helix-turn-helix domain-containing protein		0	20073	16320	20345		0	12.6557	11.4506	12.1149
NZ_CP020870.1	485979	486158	-	B9J09_RS02120	WP_230949907.1	hypothetical protein		0	3457	2784	2956		0	2.17957	1.95334	1.76021
NZ_CP020870.1	486308	486436	+	null	incomplete%3B partial in the middle of a contig%3B missing C-terminus	peptidase		0	359	261	278		0	0.226343	0.183125	0.165541
NZ_CP020870.1	486743	486898	+	B9J09_RS12835	WP_230950301.1	hypothetical protein		0	294	272	179		0	0.185361	0.190843	0.106589
NZ_CP020870.1	487100	487768	+	B9J09_RS02140	WP_023906167.1	hypothetical protein		0	1819	1567	1624		0	1.14685	1.09945	0.967046
NZ_CP020870.1	488569	489000	-	B9J09_RS02150	WP_262363576.1	Rnf electron transport complex subunit RnfB		0	454	302	380		0	0.286238	0.211892	0.226279
NZ_CP020870.1	497798	498163	+	B9J09_RS02175	WP_046418054.1	YraN family protein		0	1777	1461	1825		0	1.12037	1.02508	1.08674
NZ_CP020870.1	499729	500184	-	B9J09_RS02185	WP_046418057.1	azurin		0	1129	938	763		0	0.711813	0.658129	0.454345
NZ_CP020870.1	500583	500750	+	B9J09_RS12575	WP_161595106.1	hypothetical protein		0	61	64	37		0	0.0384594	0.0449043	0.0220325
NZ_CP020870.1	500854	501102	+	B9J09_RS02195	WP_230949904.1	hypothetical protein		0	505	499	430		0	0.318393	0.350113	0.256053
NZ_CP020870.1	501074	501796	+	B9J09_RS02200	WP_046418060.1	glutamine amidotransferase		0	1639	1396	1548		0	1.03336	0.979476	0.92179
NZ_CP020870.1	502070	502966	+	B9J09_RS02205	WP_046418063.1	BPSS1780 family membrane protein		0	10582	10067	10035		0	6.67175	7.06331	5.97556
NZ_CP020870.1	505566	506537	+	B9J09_RS02230	WP_088578543.1	ferrochelatase		0	7088	6602	6906		0	4.46885	4.63216	4.11233
NZ_CP020870.1	511949	512290	+	B9J09_RS02265	WP_230949903.1	hypothetical protein		0	2041	1279	1503		0	1.28681	0.897385	0.894994
NZ_CP020870.1	514748	514885	+	B9J09_RS12580	WP_171817043.1	hypothetical protein		0	361	274	296		0	0.227604	0.192247	0.17626
NZ_CP020870.1	515188	515841	+	B9J09_RS02280	WP_023906186.1	dTMP kinase		0	2935	2402	2879		0	1.85046	1.68532	1.71436
NZ_CP020870.1	516031	516159	+	B9J09_RS13285	WP_023906187.1	hypothetical protein		0	1167	1044	838		0	0.735772	0.732502	0.499005
NZ_CP020870.1	521292	522353	+	null	incomplete%3B partial in the middle of a contig%3B missing C-terminus	AI-2E family transporter		0	1893	1559	1715		0	1.1935	1.09384	1.02123
NZ_CP020870.1	523333	524055	-	B9J09_RS02325	WP_010893116.1	N-acetylmuramate alpha-1-phosphate uridylyltransferase MurU		0	827	557	684		0	0.521408	0.390808	0.407303
NZ_CP020870.1	524052	525074	-	B9J09_RS02330	WP_031336320.1	aminoglycoside phosphotransferase family protein		0	2280	1926	1977		0	1.4375	1.35134	1.17725
NZ_CP020870.1	525596	525925	+	B9J09_RS02335	WP_004088703.1	ComEA family DNA-binding protein		0	7792	7551	8246		0	4.91271	5.29801	4.91026
NZ_CP020870.1	526670	527650	-	B9J09_RS02340	WP_046418096.1	FAD:protein FMN transferase		0	3586	2888	2767		0	2.26091	2.02631	1.64767
NZ_CP020870.1	529079	529729	-	B9J09_RS02355	WP_023906193.1	PepSY-associated TM helix domain-containing protein		0	575	394	487		0	0.362527	0.276442	0.289995
NZ_CP020870.1	533541	534461	+	B9J09_RS02375	WP_046418286.1	membrane protein		0	3289	3065	3575		0	2.07365	2.1505	2.12881
NZ_CP020870.1	538564	541104	+	B9J09_RS02395	WP_046418110.1	glycosyltransferase family 1 protein		0	19483	12581	16972		0	12.2837	8.82721	10.1063
NZ_CP020870.1	541195	542235	+	B9J09_RS02400	WP_023906201.1	GDP-mannose 4,6-dehydratase		0	25448	16697	22414		0	16.0445	11.7151	13.3469
NZ_CP020870.1	545113	545526	+	B9J09_RS02420	WP_027700314.1	GtrA family protein		0	2746	1472	2152		0	1.7313	1.0328	1.28146
NZ_CP020870.1	545523	546122	+	B9J09_RS02425	WP_046418114.1	hypothetical protein		0	2810	1239	2294		0	1.77165	0.86932	1.36601
NZ_CP020870.1	546146	547801	+	B9J09_RS02430	WP_230949902.1	hypothetical protein		0	6127	2545	5529		0	3.86296	1.78565	3.29236
NZ_CP020870.1	547919	548194	+	B9J09_RS12850	WP_228762800.1	hypothetical protein		0	1727	807	1232		0	1.08884	0.566216	0.733621
NZ_CP020870.1	553908	554717	-	B9J09_RS02455	WP_046418118.1	bifunctional hydroxymethylpyrimidine kinase/phosphomethylpyrimidine kinase		0	1861	1181	1170		0	1.17333	0.828625	0.696702
NZ_CP020870.1	555724	556014	+	B9J09_RS02460	WP_230949900.1	hypothetical protein		0	1316	859	1207		0	0.829713	0.6027	0.718735
NZ_CP020870.1	557895	558146	-	B9J09_RS02475	WP_046418120.1	hypothetical protein		0	666	501	520		0	0.419901	0.351517	0.309645
NZ_CP020870.1	558361	558672	-	B9J09_RS02480	WP_228762802.1	hypothetical protein		0	2701	2130	2620		0	1.70293	1.49447	1.56014
NZ_CP020870.1	559129	559833	-	B9J09_RS02490	WP_230949899.1	TIR domain-containing protein		0	2055	1498	1765		0	1.29564	1.05104	1.05101
NZ_CP020870.1	563021	563707	+	B9J09_RS02520	WP_046418122.1	endonuclease III		0	5985	4080	4361		0	3.77343	2.86265	2.59685
NZ_CP020870.1	564021	564683	-	B9J09_RS02530	WP_046418123.1	rhomboid family intramembrane serine protease		0	5245	4378	4968		0	3.30687	3.07174	2.9583
NZ_CP020870.1	565140	566390	-	B9J09_RS02535	WP_046418124.1	DUF418 domain-containing protein		0	4204	3523	3504		0	2.65054	2.47184	2.08653
NZ_CP020870.1	566453	566932	-	B9J09_RS02540	WP_010893176.1	peptidylprolyl isomerase		0	1025	1002	949		0	0.646243	0.703033	0.565103
NZ_CP020870.1	566968	567597	+	B9J09_RS02545	WP_080507190.1	C40 family peptidase		0	1941	1576	1863		0	1.22376	1.10577	1.10936
NZ_CP020870.1	572812	574125	+	B9J09_RS02570	WP_171817044.1	tRNA lysidine(34) synthetase TilS		0	810	639	757		0	0.51069	0.448342	0.450772
NZ_CP020870.1	574157	574423	+	B9J09_RS02575	WP_010893184.1	exodeoxyribonuclease VII small subunit		0	297	244	275		0	0.187253	0.171198	0.163755
NZ_CP020870.1	574420	575295	+	B9J09_RS02580	WP_046418131.1	farnesyl diphosphate synthase		0	612	480	590		0	0.385855	0.336783	0.351328
NZ_CP020870.1	575500	575799	+	B9J09_RS02585	WP_230951037.1	hypothetical protein		0	149	148	184		0	0.0939417	0.103841	0.109567
NZ_CP020870.1	575759	576325	+	B9J09_RS02590	WP_046418133.1	hypothetical protein		0	539	393	467		0	0.339829	0.275741	0.278085
NZ_CP020870.1	589599	590558	+	B9J09_RS02645	WP_046418298.1	DNA polymerase III subunit delta'		0	4945	4181	4507		0	3.11773	2.93352	2.68379
NZ_CP020870.1	599578	599871	+	B9J09_RS02710	WP_230950352.1	hypothetical protein		0	873	884	981		0	0.55041	0.620241	0.584158
NZ_CP020870.1	600087	601730	+	B9J09_RS02715	WP_046418159.1	glycosyl hydrolase family 28 protein		0	3555	3423	3337		0	2.24136	2.40168	1.98709
NZ_CP020870.1	603386	603604	-	B9J09_RS02725	WP_230950009.1	hypothetical protein		0	28	11	18		0	0.0176535	0.00771793	0.0107185
NZ_CP020870.1	603717	604361	-	B9J09_RS02730	WP_046418164.1	tetratricopeptide repeat protein		0	391	328	361		0	0.246518	0.230135	0.214965
NZ_CP020870.1	604358	604792	-	B9J09_RS02735	WP_046418166.1	cytochrome c-type biogenesis protein CcmH		0	587	542	563		0	0.370093	0.380284	0.335251
NZ_CP020870.1	607436	607897	-	B9J09_RS02750	WP_046418174.1	cytochrome c maturation protein CcmE		0	223	272	203		0	0.140597	0.190843	0.120881
NZ_CP020870.1	607894	608058	-	B9J09_RS02755	WP_080939545.1	heme exporter protein CcmD		0	133	198	145		0	0.083854	0.138923	0.0863434
NZ_CP020870.1	608055	608801	-	B9J09_RS02760	WP_046418175.1	heme ABC transporter permease CcmC		0	288	293	203		0	0.181579	0.205578	0.120881
NZ_CP020870.1	608835	609530	-	B9J09_RS02765	WP_010894900.1	heme exporter protein CcmB		0	129	114	124		0	0.0813321	0.0799858	0.0738385
NZ_CP020870.1	609527	610195	-	B9J09_RS02770	WP_046418176.1	heme ABC exporter ATP-binding protein CcmA		0	587	764	779		0	0.370093	0.536045	0.463873
NZ_CP020870.1	610364	611512	+	B9J09_RS02775	WP_046418177.1	pyridoxal phosphate-dependent aminotransferase		0	789	708	671		0	0.49745	0.496754	0.399562
NZ_CP020870.1	617289	617561	+	B9J09_RS02810	WP_031336360.1	BolA family protein		0	1363	1417	1482		0	0.859346	0.99421	0.882489
NZ_CP020870.1	619839	621086	+	B9J09_RS02820	WP_046418303.1	sugar ABC transporter substrate-binding protein		0	5771	4031	5302		0	3.63851	2.82827	3.15719
NZ_CP020870.1	621083	621964	+	B9J09_RS02825	WP_023906245.1	sugar ABC transporter permease		0	2583	1714	2564		0	1.62853	1.20259	1.52679
NZ_CP020870.1	621961	622797	+	B9J09_RS02830	WP_010894890.1	carbohydrate ABC transporter permease		0	2624	1668	2523		0	1.65438	1.17032	1.50238
NZ_CP020870.1	629524	629853	-	B9J09_RS02855	WP_010894885.1	hypothetical protein		0	1187	792	1027		0	0.748381	0.555691	0.61155
NZ_CP020870.1	633081	633395	+	B9J09_RS02875	WP_004085973.1	integration host factor subunit beta		0	3446	2148	2832		0	2.17264	1.5071	1.68638
NZ_CP020870.1	634924	635901	+	B9J09_RS02890	WP_010894879.1	LPS biosynthesis protein		0	3224	1833	2327		0	2.03267	1.28609	1.38566
NZ_CP020870.1	638942	639817	+	B9J09_RS02905	WP_046418197.1	bifunctional methylenetetrahydrofolate dehydrogenase/methenyltetrahydrofolate cyclohydrolase FolD		0	7134	5151	6360		0	4.49785	3.6141	3.7872
NZ_CP020870.1	643357	643662	+	B9J09_RS12855	WP_230950025.1	hypothetical protein		0	1071	952	805		0	0.675245	0.667952	0.479355
NZ_CP020870.1	654139	656970	+	B9J09_RS02965	WP_046418217.1	isoleucine--tRNA ligase		0	2398	2153	1980		0	1.51189	1.51061	1.17903
NZ_CP020870.1	657119	657622	+	B9J09_RS02970	WP_004085935.1	signal peptidase II		0	790	828	698		0	0.49808	0.58095	0.415639
NZ_CP020870.1	657680	658630	+	B9J09_RS02975	WP_004088396.1	4-hydroxy-3-methylbut-2-enyl diphosphate reductase		0	509	412	364		0	0.320915	0.289072	0.216752
NZ_CP020870.1	661454	661576	-	B9J09_RS13290	WP_262363591.1	hypothetical protein		0	29	27	55		0	0.018284	0.018944	0.032751
NZ_CP020870.1	664482	664613	-	B9J09_RS13295	WP_267893654.1	hypothetical protein		0	399	351	338		0	0.251562	0.246272	0.201269
NZ_CP020870.1	664935	667790	-	B9J09_RS03000	WP_230949997.1	AAA domain-containing protein		0	2131	2358	2217		0	1.34356	1.65444	1.32016
NZ_CP020870.1	667717	668505	-	B9J09_RS12865	WP_230949995.1	hypothetical protein		0	1839	1500	1614		0	1.15946	1.05245	0.961092
NZ_CP020870.1	668513	668788	-	B9J09_RS03005	WP_171817046.1	hypothetical protein		0	655	547	542		0	0.412965	0.383792	0.322746
NZ_CP020870.1	672027	672644	-	B9J09_RS03015	WP_046420739.1	hypothetical protein		0	614	573	762		0	0.387115	0.402034	0.45375
NZ_CP020870.1	672647	672919	-	B9J09_RS03020	WP_046420737.1	hypothetical protein		0	162	131	155		0	0.102138	0.0919136	0.0922981
NZ_CP020870.1	672916	673533	-	B9J09_RS03025	WP_046420734.1	hypothetical protein		0	325	251	293		0	0.204906	0.176109	0.174473
NZ_CP020870.1	673536	673808	-	B9J09_RS03030	WP_046420732.1	hypothetical protein		0	444	334	313		0	0.279934	0.234344	0.186383
NZ_CP020870.1	673805	674422	-	B9J09_RS03035	WP_046420728.1	hypothetical protein		0	500	478	422		0	0.315241	0.335379	0.251289
NZ_CP020870.1	674425	674697	-	B9J09_RS03040	WP_046420726.1	hypothetical protein		0	123	87	105		0	0.0775492	0.0610418	0.0625245
NZ_CP020870.1	674694	675317	-	B9J09_RS03045	WP_046420724.1	hypothetical protein		0	135	85	125		0	0.085115	0.0596386	0.074434
NZ_CP020870.1	675320	675592	-	B9J09_RS03050	WP_046420721.1	hypothetical protein		0	60	37	53		0	0.0378289	0.0259603	0.03156
NZ_CP020870.1	675589	676212	-	B9J09_RS03055	WP_046420719.1	hypothetical protein		0	98	79	89		0	0.0617872	0.0554288	0.052997
NZ_CP020870.1	676841	678262	-	B9J09_RS03065	WP_046420716.1	HlyD family type I secretion periplasmic adaptor subunit		0	902	721	851		0	0.568694	0.505875	0.506747
NZ_CP020870.1	678259	680421	-	B9J09_RS03070	WP_046420714.1	type I secretion system permease/ATPase		0	3024	2605	2701		0	1.90658	1.82775	1.60837
NZ_CP020870.1	682126	682386	-	B9J09_RS03080	WP_046420710.1	hypothetical protein		0	1169	651	1168		0	0.737033	0.456761	0.695511
NZ_CP020870.1	682383	683126	-	B9J09_RS03085	WP_229716598.1	polysaccharide deacetylase family protein		0	1793	1218	1491		0	1.13045	0.854586	0.887849
NZ_CP020870.1	684434	684595	-	B9J09_RS03100	WP_230950023.1	hypothetical protein		0	180	120	165		0	0.113487	0.0841956	0.0982529
NZ_CP020870.1	696260	697087	+	B9J09_RS03140	WP_010894829.1	NADPH-dependent 7-cyano-7-deazaguanine reductase QueF		0	4863	4824	4975		0	3.06603	3.38466	2.96247
NZ_CP020870.1	708085	709347	+	B9J09_RS03190	WP_230950024.1	polysaccharide biosynthesis protein GumE		0	6825	4226	4643		0	4.30303	2.96509	2.76478
NZ_CP020870.1	712434	713966	+	B9J09_RS03210	WP_046420665.1	lipopolysaccharide biosynthesis protein		0	5318	2482	3089		0	3.3529	1.74145	1.83941
NZ_CP020870.1	716381	717091	-	B9J09_RS03225	WP_046420662.1	Hpt domain-containing protein		0	1640	872	1051		0	1.03399	0.611822	0.625841
NZ_CP020870.1	718682	719179	+	B9J09_RS03235	WP_004085823.1	CYTH domain-containing protein		0	1331	964	945		0	0.839171	0.676372	0.562721
NZ_CP020870.1	719372	720379	+	B9J09_RS03240	WP_046420659.1	beta-N-acetylhexosaminidase		0	4391	2881	3628		0	2.76844	2.0214	2.16037
NZ_CP020870.1	722884	725079	+	B9J09_RS03260	WP_046420652.1	autotransporter domain-containing protein		0	17341	12376	17482		0	10.9332	8.68338	10.41
NZ_CP020870.1	725846	726286	+	B9J09_RS03270	WP_004085838.1	type II toxin-antitoxin system RatA family toxin		0	8112	6406	6696		0	5.11446	4.49464	3.98728
NZ_CP020870.1	726288	726530	+	B9J09_RS03275	WP_010894792.1	RnfH family protein		0	2559	2095	2522		0	1.6134	1.46992	1.50178
NZ_CP020870.1	730583	731101	+	B9J09_RS03300	WP_046420645.1	nucleotide exchange factor GrpE		0	3231	3489	3419		0	2.03708	2.44799	2.03592
NZ_CP020870.1	734468	735589	+	B9J09_RS03315	WP_046420637.1	prephenate dehydrogenase		0	4336	2817	3514		0	2.73377	1.97649	2.09249
NZ_CP020870.1	735641	735808	+	B9J09_RS12325	WP_155641431.1	hypothetical protein		0	452	314	429		0	0.284978	0.220312	0.255457
NZ_CP020870.1	739346	739846	+	B9J09_RS03350	WP_046420774.1	dihydrofolate reductase		0	2938	2062	2508		0	1.85235	1.44676	1.49344
NZ_CP020870.1	749930	750175	+	B9J09_RS03395	WP_046420770.1	membrane protein		0	39780	46101	52964		0	25.0805	32.3459	31.5386
NZ_CP020870.1	751113	751346	-	B9J09_RS12335	WP_155641430.1	hypothetical protein		0	375	286	325		0	0.23643	0.200666	0.193528
NZ_CP020870.1	752296	752523	-	B9J09_RS12880	WP_230950021.1	hypothetical protein		0	775	540	706		0	0.488623	0.37888	0.420403
NZ_CP020870.1	752593	752949	-	B9J09_RS12885	WP_230950020.1	hypothetical protein		0	350	286	292		0	0.220668	0.200666	0.173878
NZ_CP020870.1	752951	753397	-	B9J09_RS03420	WP_230950019.1	baseplate J/gp47 family protein		0	254	254	211		0	0.160142	0.178214	0.125645
NZ_CP020870.1	753379	753543	-	B9J09_RS12340	WP_155641429.1	hypothetical protein		0	50	56	36		0	0.0315241	0.0392913	0.021437
NZ_CP020870.1	753536	754035	-	null	frameshifted	lysozyme		0	103	98	92		0	0.0649396	0.0687598	0.0547834
NZ_CP020870.1	754136	754837	-	B9J09_RS03430	WP_046420611.1	site-specific DNA-methyltransferase		0	737	522	578		0	0.464665	0.366251	0.344183
NZ_CP020870.1	755270	755395	+	B9J09_RS13300	WP_262363592.1	hypothetical protein		0	265	189	217		0	0.167078	0.132608	0.129217
NZ_CP020870.1	762078	763412	+	B9J09_RS03480	WP_046420599.1	glutamate-1-semialdehyde 2,1-aminomutase		0	2823	2230	2244		0	1.77985	1.56464	1.33624
NZ_CP020870.1	763507	764418	-	B9J09_RS03485	WP_230949910.1	iron-sulfur cluster carrier protein ApbC		0	10028	8262	10099		0	6.32247	5.79687	6.01367
NZ_CP020870.1	765077	765850	+	B9J09_RS03490	WP_046420596.1	3-deoxy-manno-octulosonate cytidylyltransferase		0	12668	10816	11231		0	7.98694	7.58883	6.68774
NZ_CP020870.1	765847	766311	+	B9J09_RS03495	WP_046420594.1	low molecular weight protein-tyrosine-phosphatase		0	1770	1646	1605		0	1.11595	1.15488	0.955732
NZ_CP020870.1	768723	769400	-	B9J09_RS03510	WP_060870121.1	KilA-N domain-containing protein		0	957	773	778		0	0.603371	0.54236	0.463277
NZ_CP020870.1	769503	769808	+	B9J09_RS03515	WP_046420589.1	hypothetical protein		0	7577	7438	7189		0	4.77716	5.21873	4.28085
NZ_CP020870.1	769810	770088	-	B9J09_RS03520	WP_046420587.1	VRR-NUC domain-containing protein		0	3785	3567	3712		0	2.38637	2.50271	2.21039
NZ_CP020870.1	770085	771710	-	B9J09_RS03525	WP_316244976.1	DNA polymerase		0	10884	10335	11415		0	6.86216	7.25135	6.79731
NZ_CP020870.1	771762	771992	+	null	incomplete%3B partial in the middle of a contig%3B missing N-terminus	ATP-dependent helicase		0	79	71	54		0	0.049808	0.0498157	0.0321555
NZ_CP020870.1	771989	772285	+	B9J09_RS03535	WP_046420585.1	DUF4224 domain-containing protein		0	161	105	82		0	0.101507	0.0736712	0.0488287
NZ_CP020870.1	773616	774311	-	B9J09_RS03545	WP_046420580.1	energy transducer TonB		0	696	532	576		0	0.438815	0.373267	0.342992
NZ_CP020870.1	776519	777472	+	B9J09_RS03555	WP_046420578.1	MBL fold metallo-hydrolase		0	10766	8992	10125		0	6.78776	6.30906	6.02915
NZ_CP020870.1	780880	781602	+	B9J09_RS03575	WP_046420569.1	glycosyltransferase		0	3590	2402	2910		0	2.26343	1.68532	1.73282
NZ_CP020870.1	781599	781928	+	B9J09_RS03580	WP_010894725.1	lipid-A-disaccharide synthase N-terminal domain-containing protein		0	4247	3347	3191		0	2.67765	2.34836	1.90015
NZ_CP020870.1	782222	783868	+	B9J09_RS03585	WP_046420567.1	olefin beta-lactone synthetase		0	3871	2929	3412		0	2.44059	2.05507	2.03175
NZ_CP020870.1	794598	794747	+	B9J09_RS12345	WP_155641443.1	hypothetical protein		0	684	554	525		0	0.431249	0.388703	0.312623
NZ_CP020870.1	794852	795037	+	B9J09_RS03635	WP_046420551.1	hypothetical protein		0	671	403	534		0	0.423053	0.282757	0.317982
NZ_CP020870.1	795215	797176	+	B9J09_RS03640	WP_046420549.1	oligopeptide transporter, OPT family		0	3543	2714	3436		0	2.2338	1.90422	2.04604
NZ_CP020870.1	802365	802832	-	B9J09_RS03660	WP_228762700.1	hypothetical protein		0	4243	5192	2609		0	2.67513	3.64286	1.55359
NZ_CP020870.1	804419	806362	-	B9J09_RS03670	WP_046420546.1	acetate--CoA ligase		0	1069	1043	1117		0	0.673984	0.7318	0.665142
NZ_CP020870.1	806888	807208	+	B9J09_RS03675	WP_042463755.1	DUF485 domain-containing protein		0	1012	760	985		0	0.638047	0.533239	0.58654
NZ_CP020870.1	807205	808938	+	B9J09_RS03680	WP_046420543.1	cation acetate symporter		0	2285	1702	2230		0	1.44065	1.19417	1.3279
NZ_CP020870.1	824555	824812	+	B9J09_RS03740	WP_196488986.1	hypothetical protein		0	3161	2208	2453		0	1.99295	1.5492	1.46069
NZ_CP020870.1	827747	828229	+	B9J09_RS03750	WP_010894682.1	Hsp20/alpha crystallin family protein		0	33654	66470	48829		0	21.2182	46.6374	29.0763
NZ_CP020870.1	828374	829255	+	B9J09_RS03755	WP_023907500.1	DnaJ C-terminal domain-containing protein		0	6599	9973	7083		0	4.16055	6.99736	4.21773
NZ_CP020870.1	832037	832222	-	B9J09_RS12350	WP_023907501.1	hypothetical protein		0	677	640	510		0	0.426836	0.449043	0.303691
NZ_CP020870.1	836751	839258	+	B9J09_RS03795	WP_046420513.1	bifunctional aspartate kinase/homoserine dehydrogenase I		0	11196	8801	10489		0	7.05887	6.17505	6.2459
NZ_CP020870.1	839255	840223	+	B9J09_RS03800	WP_046420511.1	homoserine kinase		0	1275	918	1339		0	0.803864	0.644097	0.797337
NZ_CP020870.1	843756	844094	+	B9J09_RS03815	WP_010894669.1	YerC/YecD family TrpR-related protein		0	245	185	261		0	0.154468	0.129802	0.155418
NZ_CP020870.1	844091	845005	+	B9J09_RS03820	WP_023906325.1	ATP phosphoribosyltransferase		0	296	235	295		0	0.186622	0.164883	0.175664
NZ_CP020870.1	849111	849908	+	B9J09_RS03845	WP_046420494.1	1-(5-phosphoribosyl)-5-[(5-phosphoribosylamino)methylideneamino]imidazole-4-carboxamide isomerase		0	1421	1028	1263		0	0.895914	0.721276	0.752081
NZ_CP020870.1	856705	857946	-	B9J09_RS03885	WP_046420476.1	phosphoglycerate dehydrogenase		0	1315	914	1075		0	0.829083	0.64129	0.640132
NZ_CP020870.1	859835	860401	-	B9J09_RS03895	WP_031336449.1	elongation factor P-like protein YeiP		0	186	141	114		0	0.11727	0.0989299	0.0678838
NZ_CP020870.1	860484	860933	-	B9J09_RS03900	WP_031336451.1	hypothetical protein		0	429	532	480		0	0.270476	0.373267	0.285827
NZ_CP020870.1	861035	861955	-	B9J09_RS03905	WP_046420473.1	50S ribosomal protein L11 methyltransferase		0	66	94	93		0	0.0416118	0.0659532	0.0553789
NZ_CP020870.1	862498	862890	+	B9J09_RS03915	WP_046420470.1	DUF596 domain-containing protein		0	195	131	244		0	0.122944	0.0919136	0.145295
NZ_CP020870.1	862948	863220	+	B9J09_RS03920	WP_046420467.1	hypothetical protein		0	1039	1123	1440		0	0.65507	0.787931	0.85748
NZ_CP020870.1	863225	863626	+	B9J09_RS03925	WP_046420464.1	DUF596 domain-containing protein		0	515	570	687		0	0.324698	0.399929	0.409089
NZ_CP020870.1	873144	873518	+	B9J09_RS03940	WP_046420352.1	hypothetical protein		0	267	257	486		0	0.168338	0.180319	0.289399
NZ_CP020870.1	873641	874018	+	B9J09_RS03945	WP_046420350.1	DUF596 domain-containing protein		0	156	118	212		0	0.0983551	0.0827924	0.12624
NZ_CP020870.1	875642	876025	+	B9J09_RS03955	WP_046420423.1	DUF596 domain-containing protein		0	163	172	258		0	0.102768	0.12068	0.153632
NZ_CP020870.1	876302	876562	+	B9J09_RS03960	WP_230950014.1	hemagglutinin		0	20	11	10		0	0.0126096	0.00771793	0.00595472
NZ_CP020870.1	876574	876950	+	null	frameshifted	DUF596 domain-containing protein		0	65	38	50		0	0.0409813	0.0266619	0.0297736
NZ_CP020870.1	877198	877515	+	B9J09_RS03970	WP_053014147.1	DNA/RNA non-specific endonuclease		0	297	236	286		0	0.187253	0.165585	0.170305
NZ_CP020870.1	878287	878895	+	B9J09_RS03980	WP_031337688.1	rhomboid family intramembrane serine protease		0	1027	902	901		0	0.647504	0.63287	0.53652
NZ_CP020870.1	879019	880266	-	B9J09_RS03985	WP_046420349.1	septal ring lytic transglycosylase RlpA family protein		0	2625	2529	2215		0	1.65501	1.77442	1.31897
NZ_CP020870.1	881581	881814	-	B9J09_RS03995	WP_010894631.1	hypothetical protein		0	991	1066	821		0	0.624807	0.747938	0.488882
NZ_CP020870.1	882002	882256	-	B9J09_RS12590	WP_162502022.1	hypothetical protein		0	138	97	149		0	0.0870064	0.0680581	0.0887253
NZ_CP020870.1	882507	882680	+	B9J09_RS12125	WP_004086144.1	DUF5668 domain-containing protein		0	493	239	370		0	0.310827	0.16769	0.220325
NZ_CP020870.1	883214	883882	-	B9J09_RS04015	WP_046420345.1	nicotinate-nucleotide adenylyltransferase		0	1071	824	810		0	0.675245	0.578143	0.482332
NZ_CP020870.1	883912	884943	-	B9J09_RS04020	WP_010894626.1	DNA polymerase III subunit delta		0	1284	1269	969		0	0.809538	0.890369	0.577012
NZ_CP020870.1	888437	889042	-	B9J09_RS04035	WP_046420339.1	DUF998 domain-containing protein		0	754	723	732		0	0.475383	0.507279	0.435885
NZ_CP020870.1	889193	890053	+	B9J09_RS04040	WP_046420337.1	co-chaperone YbbN		0	6119	7635	7018		0	3.85791	5.35695	4.17902
NZ_CP020870.1	890795	891331	-	B9J09_RS04050	WP_046420334.1	inorganic diphosphatase		0	2388	1894	2154		0	1.50559	1.32889	1.28265
NZ_CP020870.1	898673	898903	-	B9J09_RS04075	WP_058564858.1	EexN family lipoprotein		0	917	1027	973		0	0.578151	0.720574	0.579394
NZ_CP020870.1	901106	901825	+	B9J09_RS04095	WP_010894606.1	DNA polymerase III subunit epsilon		0	3332	2631	3005		0	2.10076	1.84599	1.78939
NZ_CP020870.1	902722	902812	+	B9J09_RS04105	rna-B9J09_RS04105		tRNA-Ser	0	771	431	724		0	0.486101	0.302403	0.431122
NZ_CP020870.1	904955	905704	+	B9J09_RS04120	WP_046420314.1	3-deoxy-D-manno-octulosonic acid kinase		0	4620	3808	4534		0	2.91282	2.67181	2.69987
NZ_CP020870.1	905943	907217	-	B9J09_RS04130	WP_046420313.1	lipase family protein		0	1957	1457	1637		0	1.23385	1.02228	0.974787
NZ_CP020870.1	907798	908676	-	B9J09_RS04135	WP_010894599.1	symmetrical bis(5'-nucleosyl)-tetraphosphatase		0	2674	2174	2461		0	1.68591	1.52534	1.46546
NZ_CP020870.1	910501	911133	-	B9J09_RS04150	WP_046420310.1	ribonuclease T		0	2117	1691	1874		0	1.33473	1.18646	1.11591
NZ_CP020870.1	912943	913806	-	B9J09_RS04165	WP_046420306.1	phosphate ABC transporter permease PstA		0	2538	2232	2321		0	1.60016	1.56604	1.38209
NZ_CP020870.1	925482	927419	+	B9J09_RS04205	WP_046420302.1	ABC-F family ATP-binding cassette domain-containing protein		0	5024	4368	4669		0	3.16754	3.06472	2.78026
NZ_CP020870.1	927496	928474	-	null	frameshifted	tyrosine-type recombinase/integrase		0	1572	1296	1457		0	0.991117	0.909313	0.867603
NZ_CP020870.1	928474	928707	-	B9J09_RS04215	WP_046420299.1	DUF4224 domain-containing protein		0	293	202	267		0	0.184731	0.141729	0.158991
NZ_CP020870.1	930577	931158	+	B9J09_RS12595	WP_196484547.1	transcriptional regulator		0	314	302	368		0	0.197971	0.211892	0.219134
NZ_CP020870.1	931216	931839	+	B9J09_RS04245	WP_046420296.1	hypothetical protein		0	126	123	170		0	0.0794406	0.0863005	0.10123
NZ_CP020870.1	931941	932342	-	B9J09_RS04250	WP_046420293.1	hypothetical protein		0	133	103	171		0	0.083854	0.0722679	0.101826
NZ_CP020870.1	932341	933396	+	B9J09_RS04255	WP_004088854.1	DNA primase		0	621	579	747		0	0.391529	0.406244	0.444818
NZ_CP020870.1	933393	934898	+	B9J09_RS04260	WP_046420290.1	VapE domain-containing protein		0	885	899	1022		0	0.557976	0.630766	0.608572
NZ_CP020870.1	935295	935903	+	B9J09_RS04265	WP_046420287.1	hypothetical protein		0	562	484	631		0	0.35433	0.339589	0.375743
NZ_CP020870.1	935900	937999	+	B9J09_RS04270	WP_046420285.1	phage terminase large subunit family protein		0	474	468	558		0	0.298848	0.328363	0.332273
NZ_CP020870.1	938076	938312	+	B9J09_RS12935	WP_046420283.1	hypothetical protein		0	58	75	61		0	0.0365679	0.0526223	0.0363238
NZ_CP020870.1	938309	938758	+	B9J09_RS04280	WP_230949851.1	phage portal protein		0	245	197	229		0	0.154468	0.138221	0.136363
NZ_CP020870.1	938887	939231	+	B9J09_RS04285	WP_230949852.1	hypothetical protein		0	161	136	193		0	0.101507	0.0954217	0.114926
NZ_CP020870.1	939245	939367	+	B9J09_RS13405	WP_324187556.1	hypothetical protein		0	116	135	197		0	0.0731358	0.0947201	0.117308
NZ_CP020870.1	939358	939786	+	B9J09_RS04290	WP_004086822.1	hypothetical protein		0	216	235	357		0	0.136184	0.164883	0.212583
NZ_CP020870.1	939783	940019	+	B9J09_RS04295	WP_004087265.1	hypothetical protein		0	26	41	42		0	0.0163925	0.0287668	0.0250098
NZ_CP020870.1	942827	943270	+	B9J09_RS04305	WP_230949853.1	hypothetical protein		0	270	216	270		0	0.17023	0.151552	0.160777
NZ_CP020870.1	943343	943597	+	B9J09_RS04310	WP_230949854.1	hypothetical protein		0	226	183	195		0	0.142489	0.128398	0.116117
NZ_CP020870.1	944126	944425	-	B9J09_RS04320	WP_046420273.1	hypothetical protein		0	1708	1298	1671		0	1.07686	0.910716	0.995034
NZ_CP020870.1	944520	944771	-	B9J09_RS04325	WP_046420271.1	hypothetical protein		0	1724	1208	2553		0	1.08695	0.847569	1.52024
NZ_CP020870.1	944784	945005	-	B9J09_RS04330	WP_046420268.1	hypothetical protein		0	1111	792	1321		0	0.700465	0.555691	0.786618
NZ_CP020870.1	945338	945670	+	B9J09_RS04335	WP_046420266.1	DNA-binding transcriptional regulator		0	710	717	551		0	0.447642	0.503069	0.328105
NZ_CP020870.1	946977	947050	-	B9J09_RS04355	rna-B9J09_RS04355		tRNA-Cys	0	5252	3180	3685		0	3.31129	2.23118	2.19431
NZ_CP020870.1	947418	947630	+	B9J09_RS04360	WP_023906410.1	hypothetical protein		0	493	333	331		0	0.310827	0.233643	0.197101
NZ_CP020870.1	950245	950580	-	B9J09_RS04370	WP_010894556.1	hypothetical protein		0	745	829	545		0	0.469709	0.581651	0.324532
NZ_CP020870.1	953084	953971	-	B9J09_RS04390	WP_046420258.1	malonyl-ACP O-methyltransferase BioC		0	1626	1464	1578		0	1.02516	1.02719	0.939655
NZ_CP020870.1	955284	956180	+	B9J09_RS04405	WP_031337725.1	GTP cyclohydrolase FolE2		0	3341	3191	3433		0	2.10644	2.2389	2.04425
NZ_CP020870.1	977560	978366	+	B9J09_RS04480	WP_046420245.1	oxidoreductase		0	6368	4455	4499		0	4.0149	3.12576	2.67903
NZ_CP020870.1	978944	979225	+	B9J09_RS04490	WP_060872372.1	type II toxin-antitoxin system YafQ family toxin		0	1557	1400	1433		0	0.981659	0.982282	0.853311
NZ_CP020870.1	979278	979532	-	null	incomplete%3B partial in the middle of a contig%3B missing N-terminus and C-terminus	conjugal transfer protein TrbJ		0	467	284	351		0	0.294435	0.199263	0.209011
NZ_CP020870.1	987039	988190	-	null	incomplete%3B partial in the middle of a contig%3B missing N-terminus and C-terminus	toprim domain-containing protein		0	1053	803	947		0	0.663897	0.563409	0.563912
NZ_CP020870.1	988171	989169	-	B9J09_RS04580	WP_046420224.1	MBL fold metallo-hydrolase		0	663	636	666		0	0.418009	0.446237	0.396584
NZ_CP020870.1	989301	989987	-	B9J09_RS04585	WP_046420221.1	TIGR02453 family protein		0	1108	1246	1070		0	0.698573	0.874231	0.637155
NZ_CP020870.1	989984	991420	-	B9J09_RS04590	WP_046420219.1	exodeoxyribonuclease I		0	1214	1049	984		0	0.765404	0.73601	0.585944
NZ_CP020870.1	992826	992948	-	B9J09_RS13315	WP_262363541.1	hypothetical protein		0	2050	1610	1563		0	1.29249	1.12962	0.930723
NZ_CP020870.1	996888	997535	-	B9J09_RS04615	WP_010894472.1	ribose-5-phosphate isomerase RpiA		0	2024	1696	1628		0	1.27609	1.18996	0.969428
NZ_CP020870.1	999172	999471	-	B9J09_RS04635	WP_010894469.1	cell division protein ZapA		0	4986	4336	4678		0	3.14358	3.04227	2.78562
NZ_CP020870.1	999468	999689	-	B9J09_RS04640	WP_004085381.1	TIGR02449 family protein		0	5126	4682	4715		0	3.23185	3.28503	2.80765
NZ_CP020870.1	1003521	1004858	+	B9J09_RS04665	WP_046420214.1	DUF1631 family protein		0	17567	13998	16396		0	11.0757	9.82142	9.76336
NZ_CP020870.1	1004977	1005108	+	B9J09_RS13320	WP_140190235.1	DUF1631 domain-containing protein		0	1108	918	786		0	0.698573	0.644097	0.468041
NZ_CP020870.1	1005127	1005297	+	B9J09_RS12135	WP_023907568.1	DUF1631 family protein		0	731	603	629		0	0.460882	0.423083	0.374552
NZ_CP020870.1	1005423	1005641	+	B9J09_RS12365	WP_140190236.1	hypothetical protein		0	305	344	312		0	0.192297	0.241361	0.185787
NZ_CP020870.1	1005776	1006036	+	B9J09_RS04675	WP_046420212.1	DUF1631 family protein		0	1058	955	1025		0	0.667049	0.670057	0.610359
NZ_CP020870.1	1006115	1006342	+	B9J09_RS04680	WP_046420209.1	hypothetical protein		0	2188	2216	2538		0	1.37949	1.55481	1.51131
NZ_CP020870.1	1006589	1007011	-	B9J09_RS04685	WP_031336527.1	hypothetical protein		0	1232	1119	1169		0	0.776753	0.785124	0.696107
NZ_CP020870.1	1007142	1007693	+	B9J09_RS04690	WP_010894457.1	putative Fe-S cluster assembly protein SufT		0	4306	4258	4542		0	2.71485	2.98754	2.70463
NZ_CP020870.1	1010102	1010476	-	B9J09_RS04710	WP_014607712.1	helix-turn-helix transcriptional regulator		0	1790	1320	1523		0	1.12856	0.926152	0.906904
NZ_CP020870.1	1012277	1013152	+	B9J09_RS04725	WP_023907570.1	glycosyltransferase family 2 protein		0	4214	2817	3678		0	2.65685	1.97649	2.19015
NZ_CP020870.1	1013149	1014183	+	B9J09_RS04730	WP_010894451.1	CDP-glycerol glycerophosphotransferase family protein		0	3710	2303	2827		0	2.33909	1.61585	1.6834
NZ_CP020870.1	1022059	1022808	+	B9J09_RS04760	WP_010894443.1	23S rRNA (guanosine(2251)-2'-O)-methyltransferase RlmB		0	1850	1502	1653		0	1.16639	1.05385	0.984315
NZ_CP020870.1	1035800	1037383	-	B9J09_RS04800	WP_046420182.1	bifunctional phosphoribosylaminoimidazolecarboxamide formyltransferase/IMP cyclohydrolase		0	4209	3134	3577		0	2.6537	2.19891	2.13
NZ_CP020870.1	1038397	1038864	-	B9J09_RS04815	WP_023906464.1	tRNA (cytidine(34)-2'-O)-methyltransferase		0	1330	1025	1300		0	0.83854	0.719171	0.774113
NZ_CP020870.1	1039540	1040556	+	B9J09_RS04825	WP_004572837.1	3-oxoacyl-ACP synthase III		0	3086	1821	2512		0	1.94567	1.27767	1.49583
NZ_CP020870.1	1042638	1042841	+	B9J09_RS04835	WP_230949925.1	hypothetical protein		0	388	290	328		0	0.244627	0.203473	0.195315
NZ_CP020870.1	1045344	1046249	+	B9J09_RS04845	WP_031337764.1	alpha/beta fold hydrolase		0	1463	1119	1186		0	0.922394	0.785124	0.70623
NZ_CP020870.1	1046633	1047016	-	B9J09_RS04850	WP_010894423.1	YkgJ family cysteine cluster protein		0	933	663	820		0	0.588239	0.465181	0.488287
NZ_CP020870.1	1047888	1049525	+	B9J09_RS04865	WP_046420170.1	NAD+ synthase		0	2087	1896	1949		0	1.31581	1.33029	1.16057
NZ_CP020870.1	1054334	1055209	-	B9J09_RS04885	WP_104993203.1	energy transducer TonB		0	1778	1436	1581		0	1.121	1.00754	0.941441
NZ_CP020870.1	1081888	1082526	-	B9J09_RS04990	WP_046420382.1	16S rRNA (guanine(527)-N(7))-methyltransferase RsmG		0	1640	1679	1376		0	1.03399	1.17804	0.819369
NZ_CP020870.1	1082752	1083345	-	B9J09_RS04995	WP_010894396.1	4'-phosphopantetheinyl transferase superfamily protein		0	1154	1362	1297		0	0.727575	0.95562	0.772327
NZ_CP020870.1	1084832	1084954	-	B9J09_RS12370	WP_023906479.1	Tn3 family transposase		0	54	84	78		0	0.034046	0.0589369	0.0464468
NZ_CP020870.1	1084987	1086450	-	null	frameshifted%3B internal stop%3B incomplete%3B partial in the middle of a contig%3B missing C-terminus	DUF4158 domain-containing protein		0	1654	1606	1724		0	1.04282	1.12682	1.02659
NZ_CP020870.1	1087188	1087355	-	B9J09_RS12610	WP_023906481.1	hypothetical protein		0	62	37	38		0	0.0390898	0.0259603	0.0226279
NZ_CP020870.1	1087765	1088148	-	B9J09_RS12620	WP_173407577.1	hypothetical protein		0	456	444	463		0	0.287499	0.311524	0.275703
NZ_CP020870.1	1088132	1088746	-	B9J09_RS05035	WP_196484538.1	hypothetical protein		0	147	93	114		0	0.0926807	0.0652516	0.0678838
NZ_CP020870.1	1088748	1089563	-	B9J09_RS12625	WP_196484537.1	hypothetical protein		0	326	218	217		0	0.205537	0.152955	0.129217
NZ_CP020870.1	1094713	1094991	+	B9J09_RS05080	WP_004572878.1	trp operon repressor		0	959	582	890		0	0.604632	0.408349	0.52997
NZ_CP020870.1	1095183	1095827	-	B9J09_RS05085	WP_046420128.1	flavodoxin family protein		0	1501	1121	1376		0	0.946352	0.786527	0.819369
NZ_CP020870.1	1097052	1097207	-	B9J09_RS12630	WP_196484536.1	hypothetical protein		0	148	101	172		0	0.0933112	0.0708647	0.102421
NZ_CP020870.1	1098436	1099068	-	B9J09_RS05105	WP_080939606.1	aminodeoxychorismate/anthranilate synthase component II		0	824	748	725		0	0.519517	0.524819	0.431717
NZ_CP020870.1	1099044	1100540	-	B9J09_RS05110	WP_080939605.1	anthranilate synthase component I family protein		0	1190	996	915		0	0.750273	0.698824	0.544857
NZ_CP020870.1	1100781	1101587	+	B9J09_RS05115	WP_046420126.1	TatD family hydrolase		0	3846	2356	3041		0	2.42483	1.65304	1.81083
NZ_CP020870.1	1102595	1103068	-	B9J09_RS05125	WP_010894377.1	LEA type 2 family protein		0	9329	8337	8060		0	5.88176	5.84949	4.7995
NZ_CP020870.1	1106012	1106284	+	B9J09_RS05140	WP_031336562.1	oxidative damage protection protein		0	1212	965	989		0	0.764143	0.677073	0.588922
NZ_CP020870.1	1106297	1106872	+	B9J09_RS05145	WP_232755963.1	DUF2726 domain-containing protein		0	8122	7936	8606		0	5.12077	5.56814	5.12463
NZ_CP020870.1	1122188	1122540	+	null	frameshifted%3B incomplete%3B partial in the middle of a contig%3B missing N-terminus	glutathione peroxidase		0	1227	873	1159		0	0.773601	0.612523	0.690152
NZ_CP020870.1	1129084	1129419	+	B9J09_RS05260	WP_046420105.1	hypothetical protein		0	2007	994	1344		0	1.26538	0.69742	0.800314
NZ_CP020870.1	1133819	1134148	+	B9J09_RS05310	WP_085808098.1	phage coat protein		0	923	766	736		0	0.581934	0.537449	0.438267
NZ_CP020870.1	1135932	1136279	-	B9J09_RS05325	WP_085808101.1	hypothetical protein		0	13934	13510	14665		0	8.78513	9.47902	8.7326
NZ_CP020870.1	1136866	1137162	+	B9J09_RS05335	WP_060870092.1	hypothetical protein		0	861	350	472		0	0.542844	0.245571	0.281063
NZ_CP020870.1	1137155	1137517	+	B9J09_RS05340	WP_085808103.1	hypothetical protein		0	1026	462	645		0	0.646874	0.324153	0.384079
NZ_CP020870.1	1141983	1142312	+	B9J09_RS05390	WP_085808098.1	phage coat protein		0	1224	764	830		0	0.771709	0.536045	0.494242
NZ_CP020870.1	1143786	1144064	-	B9J09_RS05400	WP_057683733.1	hypothetical protein		0	3298	2648	1910		0	2.07933	1.85792	1.13735
NZ_CP020870.1	1145179	1145514	+	B9J09_RS05415	WP_046420105.1	hypothetical protein		0	1301	649	958		0	0.820256	0.455358	0.570462
NZ_CP020870.1	1149980	1150309	+	B9J09_RS05465	WP_085808098.1	phage coat protein		0	1131	767	828		0	0.713074	0.53815	0.493051
NZ_CP020870.1	1153264	1153599	+	B9J09_RS05490	WP_046420105.1	hypothetical protein		0	2025	1060	1374		0	1.27672	0.743728	0.818178
NZ_CP020870.1	1159854	1160093	-	B9J09_RS05550	WP_024749199.1	hypothetical protein		0	6656	6070	4768		0	4.19648	4.2589	2.83921
NZ_CP020870.1	1160600	1161415	-	B9J09_RS05560	WP_230949879.1	tyrosine-type recombinase/integrase		0	1119	714	906		0	0.705509	0.500964	0.539498
NZ_CP020870.1	1162487	1162900	-	B9J09_RS13430	WP_053014129.1	zonular occludens toxin domain-containing protein		0	1875	1702	1499		0	1.18215	1.19417	0.892612
NZ_CP020870.1	1163245	1164306	-	B9J09_RS05580	WP_053014128.1	virulence factor TspB C-terminal domain-related protein		0	2019	1822	1744		0	1.27294	1.27837	1.0385
NZ_CP020870.1	1165011	1165217	-	B9J09_RS05595	WP_046419249.1	hypothetical protein		0	650	352	481		0	0.409813	0.246974	0.286422
NZ_CP020870.1	1165776	1166363	-	B9J09_RS05605	WP_046419247.1	hypothetical protein		0	489	315	416		0	0.308305	0.221014	0.247716
NZ_CP020870.1	1166950	1167132	-	B9J09_RS05615	WP_046419245.1	hypothetical protein		0	2399	711	1773		0	1.51252	0.498859	1.05577
NZ_CP020870.1	1167136	1167402	-	B9J09_RS05620	WP_080939575.1	hypothetical protein		0	3106	901	2151		0	1.95827	0.632169	1.28086
NZ_CP020870.1	1167415	1167690	-	B9J09_RS05625	WP_230950007.1	hypothetical protein		0	3821	1355	3431		0	2.40907	0.950709	2.04306
NZ_CP020870.1	1176535	1178133	-	B9J09_RS05680	WP_046419229.1	S41 family peptidase		0	390	309	378		0	0.245888	0.216804	0.225088
NZ_CP020870.1	1179943	1180239	-	B9J09_RS12380	WP_140258495.1	hypothetical protein		0	4147	4500	6170		0	2.61461	3.15734	3.67406
NZ_CP020870.1	1180645	1180746	+	null	incomplete%3B partial in the middle of a contig%3B missing N-terminus and C-terminus	helix-turn-helix domain-containing protein		0	414	341	343		0	0.261019	0.239256	0.204247
NZ_CP020870.1	1184127	1184537	+	B9J09_RS13000	WP_230949863.1	hypothetical protein		0	5573	4862	4905		0	3.51367	3.41133	2.92079
NZ_CP020870.1	1186422	1187924	-	B9J09_RS05715	WP_046419225.1	LamG-like jellyroll fold domain-containing protein		0	1495	1203	1544		0	0.942569	0.844061	0.919409
NZ_CP020870.1	1187921	1188658	-	B9J09_RS05720	WP_230949865.1	hypothetical protein		0	1953	1821	1863		0	1.23133	1.27767	1.10936
NZ_CP020870.1	1190861	1192129	-	B9J09_RS05735	WP_196488988.1	hypothetical protein		0	1317	1161	1652		0	0.830344	0.814593	0.98372
NZ_CP020870.1	1192133	1192840	-	B9J09_RS05740	WP_046419220.1	hypothetical protein		0	521	468	425		0	0.328481	0.328363	0.253076
NZ_CP020870.1	1192871	1193089	-	B9J09_RS05745	WP_230577742.1	hypothetical protein		0	186	140	184		0	0.11727	0.0982282	0.109567
NZ_CP020870.1	1193086	1195014	-	B9J09_RS05750	WP_046419217.1	packaged DNA stabilization protein		0	2941	2674	3161		0	1.85425	1.87616	1.88229
NZ_CP020870.1	1195011	1195418	-	B9J09_RS05755	WP_046419214.1	packaged DNA stabilization gp4 family protein		0	698	550	550		0	0.440076	0.385897	0.32751
NZ_CP020870.1	1196714	1197568	-	B9J09_RS05765	WP_046419211.1	hypothetical protein		0	327	156	242		0	0.206167	0.109454	0.144104
NZ_CP020870.1	1197570	1199642	-	B9J09_RS05770	WP_046419208.1	portal protein		0	2554	2419	2489		0	1.61025	1.69724	1.48213
NZ_CP020870.1	1199645	1201060	-	B9J09_RS05775	WP_080939574.1	terminase family protein		0	1919	1710	1867		0	1.20989	1.19979	1.11175
NZ_CP020870.1	1200969	1201331	-	B9J09_RS05780	WP_230949867.1	hypothetical protein		0	154	104	116		0	0.0970941	0.0729695	0.0690747
NZ_CP020870.1	1201295	1201609	-	B9J09_RS05785	WP_046419200.1	hypothetical protein		0	50	35	61		0	0.0315241	0.0245571	0.0363238
NZ_CP020870.1	1201609	1202145	-	B9J09_RS05790	WP_196484551.1	hypothetical protein		0	115	48	87		0	0.0725053	0.0336783	0.0518061
NZ_CP020870.1	1202148	1202645	-	B9J09_RS05795	WP_053014138.1	lysozyme		0	206	110	165		0	0.129879	0.0771793	0.0982529
NZ_CP020870.1	1202626	1202835	-	B9J09_RS05800	WP_053014125.1	hypothetical protein		0	69	47	40		0	0.0435032	0.0329766	0.0238189
NZ_CP020870.1	1207457	1207702	-	B9J09_RS05825	WP_046419189.1	hypothetical protein		0	1322	2087	1545		0	0.833496	1.4643	0.920004
NZ_CP020870.1	1208008	1208196	-	B9J09_RS05835	WP_004086874.1	hypothetical protein		0	1474	2183	1703		0	0.929329	1.53166	1.01409
NZ_CP020870.1	1208250	1208474	-	B9J09_RS05840	WP_230949949.1	hypothetical protein		0	4712	8191	6383		0	2.97083	5.74705	3.8009
NZ_CP020870.1	1210485	1210898	+	B9J09_RS12390	WP_155641454.1	hypothetical protein		0	2529	3148	3087		0	1.59449	2.20873	1.83822
NZ_CP020870.1	1212372	1212773	+	B9J09_RS05885	WP_004088054.1	hypothetical protein		0	1062	1284	1013		0	0.669571	0.900893	0.603213
NZ_CP020870.1	1212770	1212964	+	B9J09_RS05890	WP_046419163.1	hypothetical protein		0	398	439	323		0	0.250932	0.308016	0.192337
NZ_CP020870.1	1214956	1215522	+	B9J09_RS05910	WP_020851622.1	DUF2815 family protein		0	1887	1869	1830		0	1.18972	1.31135	1.08971
NZ_CP020870.1	1218893	1219171	+	B9J09_RS05925	WP_046420587.1	VRR-NUC domain-containing protein		0	5849	5102	6251		0	3.68768	3.57972	3.72229
NZ_CP020870.1	1219704	1221122	+	B9J09_RS05935	WP_046420062.1	DEAD/DEAH box helicase		0	1374	1210	1429		0	0.866281	0.848973	0.850929
NZ_CP020870.1	1221363	1222382	+	B9J09_RS05945	WP_046420060.1	tyrosine-type recombinase/integrase		0	1989	1790	2209		0	1.25403	1.25592	1.3154
NZ_CP020870.1	1225055	1225251	-	null	frameshifted%3B incomplete%3B partial in the middle of a contig%3B missing N-terminus	Tn3 family transposase		0	1410	1121	1250		0	0.888979	0.786527	0.74434
NZ_CP020870.1	1231494	1231631	-	B9J09_RS12395	WP_155114992.1	hypothetical protein		0	6178	6098	5235		0	3.89511	4.27854	3.1173
NZ_CP020870.1	1264582	1264902	-	B9J09_RS06135	WP_031336616.1	YbaB/EbfC family nucleoid-associated protein		0	11993	10403	10559		0	7.56136	7.29906	6.28759
NZ_CP020870.1	1267303	1267668	+	B9J09_RS13005	WP_230949960.1	hypothetical protein		0	1211	854	1220		0	0.763513	0.599192	0.726476
NZ_CP020870.1	1267665	1268003	+	B9J09_RS13010	WP_230873198.1	hypothetical protein		0	849	685	782		0	0.535279	0.480617	0.465659
NZ_CP020870.1	1268446	1269327	-	B9J09_RS06155	WP_046420007.1	DNA adenine methylase		0	1241	856	961		0	0.782427	0.600595	0.572248
NZ_CP020870.1	1280659	1281210	-	B9J09_RS06225	WP_046419988.1	pilin		0	1985	2101	1871		0	1.25151	1.47413	1.11413
NZ_CP020870.1	1289174	1289250	-	B9J09_RS06265	rna-B9J09_RS06265		tRNA-Arg	0	795	507	760		0	0.501233	0.355727	0.452559
NZ_CP020870.1	1290074	1290406	-	B9J09_RS06275	WP_046419977.1	DNA-binding transcriptional regulator		0	567	414	623		0	0.357483	0.290475	0.370979
NZ_CP020870.1	1294889	1295449	-	B9J09_RS06300	WP_046419969.1	DUF2612 domain-containing protein		0	1734	1381	1613		0	1.09325	0.968951	0.960496
NZ_CP020870.1	1296993	1297286	+	B9J09_RS06315	WP_004085592.1	addiction module antidote protein		0	2277	1992	2235		0	1.43561	1.39765	1.33088
NZ_CP020870.1	1298330	1299160	-	B9J09_RS06330	WP_046419672.1	hypothetical protein		0	1470	1029	1407		0	0.926807	0.721977	0.837829
NZ_CP020870.1	1299157	1299474	-	B9J09_RS06335	WP_046419669.1	hypothetical protein		0	734	621	819		0	0.462773	0.435712	0.487691
NZ_CP020870.1	1299474	1300244	-	B9J09_RS06340	WP_046419667.1	phage baseplate protein		0	2078	2201	2153		0	1.31014	1.54429	1.28205
NZ_CP020870.1	1303060	1303224	-	B9J09_RS12635	WP_171817074.1	hypothetical protein		0	120	113	114		0	0.0756578	0.0792842	0.0678838
NZ_CP020870.1	1305614	1306147	-	B9J09_RS06370	WP_171817073.1	hypothetical protein		0	831	737	759		0	0.52393	0.517101	0.451963
NZ_CP020870.1	1308682	1309164	-	B9J09_RS06400	WP_046419648.1	hypothetical protein		0	671	641	741		0	0.423053	0.449745	0.441245
NZ_CP020870.1	1309192	1310382	-	B9J09_RS06405	WP_046419647.1	DUF2213 domain-containing protein		0	616	649	614		0	0.388376	0.455358	0.36562
NZ_CP020870.1	1310382	1311227	-	B9J09_RS06410	WP_046419646.1	phage head morphogenesis protein		0	918	903	927		0	0.578782	0.633572	0.552002
NZ_CP020870.1	1314851	1315249	-	B9J09_RS06435	WP_046419638.1	hypothetical protein		0	508	475	354		0	0.320284	0.333274	0.210797
NZ_CP020870.1	1315341	1315616	-	B9J09_RS06440	WP_196484578.1	hypothetical protein		0	209	145	150		0	0.131771	0.101736	0.0893208
NZ_CP020870.1	1315555	1316016	-	B9J09_RS06445	WP_046419636.1	hypothetical protein		0	505	419	503		0	0.318393	0.293983	0.299522
NZ_CP020870.1	1316006	1316335	-	B9J09_RS06450	WP_046419634.1	phage holin family protein		0	59	47	68		0	0.0371984	0.0329766	0.0404921
NZ_CP020870.1	1316328	1316825	-	B9J09_RS06455	WP_023907472.1	lysozyme		0	126	111	122		0	0.0794406	0.077881	0.0726476
NZ_CP020870.1	1317030	1317368	-	B9J09_RS06460	WP_004085696.1	BrnA antitoxin family protein		0	1855	1898	1678		0	1.16954	1.33169	0.999202
NZ_CP020870.1	1317355	1317621	-	B9J09_RS06465	WP_010894061.1	BrnT family toxin		0	1107	1055	964		0	0.697943	0.74022	0.574035
NZ_CP020870.1	1317809	1318507	-	B9J09_RS06470	WP_046419632.1	hypothetical protein		0	495	456	482		0	0.312088	0.319943	0.287017
NZ_CP020870.1	1318636	1319046	-	B9J09_RS06475	WP_046419893.1	hypothetical protein		0	389	337	344		0	0.245257	0.236449	0.204842
NZ_CP020870.1	1319052	1320512	-	B9J09_RS06480	WP_046419785.1	replicative DNA helicase		0	1553	1283	1565		0	0.979137	0.900192	0.931914
NZ_CP020870.1	1320509	1320889	-	B9J09_RS06485	WP_230949883.1	hypothetical protein		0	432	266	371		0	0.272368	0.186634	0.22092
NZ_CP020870.1	1320915	1321376	-	B9J09_RS06490	WP_046419782.1	hypothetical protein		0	600	428	563		0	0.378289	0.300298	0.335251
NZ_CP020870.1	1321376	1321747	-	B9J09_RS06495	WP_046419779.1	hypothetical protein		0	442	320	452		0	0.278673	0.224522	0.269153
NZ_CP020870.1	1321749	1322009	-	B9J09_RS06500	WP_230949884.1	hypothetical protein		0	191	150	179		0	0.120422	0.105245	0.106589
NZ_CP020870.1	1322006	1323151	-	B9J09_RS06505	WP_324835112.1	Bro-N domain-containing protein		0	759	654	779		0	0.478535	0.458866	0.463873
NZ_CP020870.1	1323151	1323936	-	B9J09_RS06510	WP_046419774.1	Bro-N domain-containing protein		0	1513	1317	1415		0	0.953918	0.924047	0.842593
NZ_CP020870.1	1324520	1324768	-	B9J09_RS06520	WP_046419770.1	hypothetical protein		0	372	272	376		0	0.234539	0.190843	0.223897
NZ_CP020870.1	1324765	1324953	-	B9J09_RS06525	WP_046419769.1	hypothetical protein		0	211	229	204		0	0.133032	0.160673	0.121476
NZ_CP020870.1	1325007	1325225	-	B9J09_RS06530	WP_046419768.1	hypothetical protein		0	245	208	260		0	0.154468	0.145939	0.154823
NZ_CP020870.1	1325215	1325349	-	B9J09_RS13330	WP_262363639.1	hypothetical protein		0	496	362	419		0	0.312719	0.25399	0.249503
NZ_CP020870.1	1325333	1325848	-	B9J09_RS12405	WP_140258513.1	hypothetical protein		0	3065	2734	3400		0	1.93243	1.91826	2.0246
NZ_CP020870.1	1325920	1326090	-	B9J09_RS12170	WP_230949988.1	Cro/CI family transcriptional regulator		0	1411	1179	1532		0	0.889609	0.827222	0.912263
NZ_CP020870.1	1327507	1327797	+	B9J09_RS06555	WP_046419763.1	nucleotidyltransferase family protein		0	968	681	945		0	0.610306	0.47781	0.562721
NZ_CP020870.1	1327794	1328162	+	B9J09_RS06560	WP_020852210.1	DUF86 domain-containing protein		0	2040	1703	2109		0	1.28618	1.19488	1.25585
NZ_CP020870.1	1329006	1329461	+	B9J09_RS06575	WP_046419755.1	hypothetical protein		0	591	478	468		0	0.372614	0.335379	0.278681
NZ_CP020870.1	1329847	1330263	+	B9J09_RS06585	WP_046419749.1	hypothetical protein		0	667	536	504		0	0.420531	0.376074	0.300118
NZ_CP020870.1	1330260	1330451	+	B9J09_RS06590	WP_046419748.1	hypothetical protein		0	276	230	190		0	0.174013	0.161375	0.11314
NZ_CP020870.1	1330495	1330770	+	B9J09_RS06595	WP_080939592.1	hypothetical protein		0	299	185	201		0	0.188514	0.129802	0.11969
NZ_CP020870.1	1330793	1330984	+	B9J09_RS06600	WP_046419746.1	hypothetical protein		0	145	92	116		0	0.0914198	0.06455	0.0690747
NZ_CP020870.1	1331005	1331349	+	B9J09_RS06605	WP_046419745.1	hypothetical protein		0	246	211	254		0	0.155098	0.148044	0.15125
NZ_CP020870.1	1331389	1332210	+	B9J09_RS06610	WP_046419741.1	YfdQ family protein		0	432	452	406		0	0.272368	0.317137	0.241762
NZ_CP020870.1	1332226	1333143	+	B9J09_RS06615	WP_046419739.1	phage recombination protein Bet		0	470	357	384		0	0.296326	0.250482	0.228661
NZ_CP020870.1	1333140	1334774	+	B9J09_RS06620	WP_046419737.1	lambda-exonuclease family protein		0	1151	1015	996		0	0.725684	0.712155	0.59309
NZ_CP020870.1	1336043	1336489	+	B9J09_RS06630	WP_046419733.1	single-stranded DNA-binding protein		0	323	284	343		0	0.203645	0.199263	0.204247
NZ_CP020870.1	1336508	1336756	+	B9J09_RS06635	WP_060870176.1	DUF4224 domain-containing protein		0	408	265	301		0	0.257236	0.185932	0.179237
NZ_CP020870.1	1348249	1349076	-	B9J09_RS06680	WP_171817080.1	glycosyltransferase family 2 protein		0	7913	5848	6870		0	4.989	4.10313	4.09089
NZ_CP020870.1	1349489	1349701	-	B9J09_RS06685	WP_046419721.1	hypothetical protein		0	846	679	739		0	0.533387	0.476407	0.440054
NZ_CP020870.1	1353185	1354198	-	B9J09_RS06700	WP_046419716.1	YafY family protein		0	13474	10104	10417		0	8.4951	7.08927	6.20303
NZ_CP020870.1	1355905	1356822	-	B9J09_RS06715	WP_046419711.1	hydroxymethylbilane synthase		0	4284	2686	3873		0	2.70098	1.88458	2.30626
NZ_CP020870.1	1367599	1367724	+	B9J09_RS13335	WP_010894111.1	hypothetical protein		0	417	309	298		0	0.262911	0.216804	0.177451
NZ_CP020870.1	1371509	1372525	-	B9J09_RS06775	WP_046419699.1	carbohydrate kinase		0	7847	4222	6983		0	4.94739	2.96228	4.15818
NZ_CP020870.1	1372522	1373802	-	B9J09_RS06780	WP_046419696.1	sugar MFS transporter		0	7227	3594	6130		0	4.55649	2.52166	3.65024
NZ_CP020870.1	1374672	1375307	-	B9J09_RS06785	WP_046419693.1	DUF2058 domain-containing protein		0	4004	2671	3567		0	2.52445	1.87405	2.12405
NZ_CP020870.1	1375353	1375589	-	B9J09_RS06790	WP_046419691.1	SlyX family protein		0	3323	2542	3210		0	2.09509	1.78354	1.91146
NZ_CP020870.1	1379501	1379662	-	B9J09_RS12410	WP_010894100.1	hypothetical protein		0	4853	4558	3371		0	3.05973	3.19803	2.00734
NZ_CP020870.1	1379881	1380756	+	B9J09_RS06815	WP_023906641.1	ABC transporter ATP-binding protein		0	2120	1597	1639		0	1.33662	1.1205	0.975978
[truncated: 324 more rows]
